# Supplementary material for: Is Population Density Associated with Non-Communicable Disease in Western Developed Countries? A Systematic Review
Source: Int J Environ Res Public Health. 2022 Feb 24;19(5):2638. doi: 10.3390/ijerph19052638 (PMC8910328; doi:10.3390/ijerph19052638)
Supplement: Supplementary file 1 [file ijerph-19-02638-s001.zip]

Archive with 6 entries (5 files):
- ijerph-1503496-supplementary/
- ijerph-1503496-supplementary/File 1 Data Extraction.xlsx
- ijerph-1503496-supplementary/Table S1 Example of search strategy.pdf
- ijerph-1503496-supplementary/Table S2 Study characteristics.pdf
- ijerph-1503496-supplementary/Table S3 Critical appraisal of selected studies.pdf
- ijerph-1503496-supplementary/Table S4 Summary of results.pdf
