# Supplementary material for: Is Population Density Associated with Non-Communicable Disease in Western Developed Countries? A Systematic Review
Source: Int J Environ Res Public Health. 2022 Feb 24;19(5):2638. doi: 10.3390/ijerph19052638 (PMC8910328; doi:10.3390/ijerph19052638)
Supplement: Supplementary file 1 [file ijerph-19-02638-s001.zip › ijerph-1503496-supplementary/File 1 Data Extraction.xlsx]

## Sheet: Data extraction
Figure S1: Data extraction
Study Citation	Country	Study Aims	Study design: Do they state study design? For ecologic study—do they provide a rationale or justification for the design, taking their study objectives into account?	Study Population	Sampling Method	Sample Size	Unit of Land	Areal-level Unit of Analysis	Exposure	Have residents been exposed over a specific timescale?	How is SES operationalised?	Classification of morbidity	Classification of mortality	Age groups	Outcome measure	Statistical methods - do they account for spatial effects - do they explicitly model spatial variability?	Main Results	Confounding factors	Bias and Limitations	Covariable adjustment
Agovino, M., Aprile, M. C., Garofalo, A., & Mariani, A. (2018). Cancer mortality rates and spillover effects among different areas: A case study in Campania (southern Italy). Social Science & Medicine (1982), 204, 67-83.	Italy	To explore cancer mortality rates in order to identify spatial clusters; To verify the existence or otherwise of a spatial correlation between mortality and 10 types of cancers including whether cancer rates are higher in more urbanised areas. They hypothesised that living along the coast by Mt Vesuvius and, to a lesser extent, along the Domitio-Flegreo coast NW of Naples and in more urbanised mu…	They state that this is a case study and ecological study. This is a methodological paper and design is clearly justified.	551 municipalities of Campania. They justified choice of ecological units - data at the municipal level allowed them to take account of the spatial heterogeneity that would be lost if larger territorial units were considered. Analysis at the municipality level could reveal spatial clusters with commonly high (or low) cancer mortality rates as size is independent of provincial boundaries. No data …	Population data and cancer mortality data for 2012 from Italian National Institute of Statistics. Amenities and leisure sites from web sources.	Approximately 6 million	Region of Campania	Municipality	Geographical location, population density, leisure and cultural amenities	No data on residents’ mobility history, i.e. how long they lived in a specific municipality, where they have lived before, and how often they moved.	N/A	N/A	Mortality rates for 10 types of cancer - stomach, colon, liver, pancreatic, lung, breast, female genitals, male genitals, urinary tract, leukaemia.	All ages	Raw Rate RR and Spatial Empirical Bayes Smoothed Rate SEBSR	They account for spatial effects. They explicitly model spatial variability. Bayesian estimation of raw rate and Spatial Empirical Bayes Smoothed Rate, spatial interaction model using spatial durbin model.	Mortality rates are characterised by spatial correlation (spatial clusters); (ii) clusters of different sizes exist and their distribution in the Campania region varies according to the type of cancer mortality rate analysed; (iii) a large number of clusters lie outside the Domitio-Flegreo Coast and Vesuvian Coast; iv) the Vesuvian Coast has a higher concentration of high mortality rates for canc…	Cancer mortality rates are related to specific environmental characteristics of the areas of interest, with spatial spillovers occurring. Living in less urbanised municipalities, with the presence of natural and historical attractions, has a positive effect on the health of residents, reducing their risk of disease. However significant spillover effects were found - living in municipalities conti…	Limitations include the use of mortality rates rather than incidence rates based on pathology data, no record of mobility or migration history, no data on gender or age being available for analysis, lack of explanatory covariates including socioeconomic status, employment, lifestyle. They do not discuss potential for cross-level bias or explain why it is not a possibility for their results and in…	Spatial durbin model was used to counteract absence of relevant regressors and detect spillover effects.
Altekruse, S. F., Huang, L., Cucinelli, J. E., McNeel, T. S., Wells, K. M., & Oliver, M. N. (2010). Spatial patterns of localized-stage prostate cancer incidence among white and black men in the southeastern United States, 1999-2001. Cancer Epidemiology, Biomarkers & Prevention: A Publication Of The American Association For Cancer Research, Cosponsored By The American Society Of Preventive Oncolo…	United States	To identify stage of diagnosis– and race-specific spatial clustering of prostate cancer incidence among men living in the four southeastern states of Georgia, Florida, Alabama, and Tennessee. They hypothesized that proportions of white and black men would differ between spatial clusters with statistically high versus low risk ratios of localized-stage prostate cancer. They state that their infere…	Study design not stated but they do infer that this is an ecological study. They provide a clear rationale for the design.	Four South Eastern states. They do not explain their choice of ecological unit (census tract) however they do suit their hypothesis.	From state cancer registries in four southeastern states, all cases (case reports) diagnosed during the three years from 1999 to 2001, bracketing the 2000 U.S. population census.	51093	State level within US	Census tract	Population density, area-level SES	No	Weighted by each tract's population, variables included percent of adults without a high school diploma, percent of adults with bachelor degrees, percent of families living below poverty level, percent of people living below poverty level, median household income in dollars, percent unemployment, and percent black population.	Prostate cancer incidence	N/A	Adult men	Relative risk RR; Pearson correlation coefficient r	They account for spatial effects. They explicitly model spatial variability. A Poisson model-based spatial scan statistic was used to detect spatial clusters. The Fisher's exact test statistic was used to examine associations between relative risk of localized-stage prostate cancer and population density.	97 clusters of census tracts were found with statistically significant relative risk of localized-stage prostate cancer incidence . There were strong associations between urban density and high relative risk of prostate cancer diagnosis at localized stage . The associations persisted after clusters were stratified at a cut point of >12.3% percent “Black only” population (national average, 2000 U.…	A correlation was observed between census tract–level measures of household income and relative risk of localized-stage disease, which was statistically significant in analyses restricted to Florida and Georgia. In Georgia, a significant correlation was observed between tract-level measures of college graduation rates and relative risk of localized-stage prostate cancer.	They were unable to adjust for individual-level socioeconomic status as this data was unavailable, the study data was from a range of cancer registries where they may hold differing methodologies, the ability to detect clusters among black males alone was limited by small numbers of cases. They do not discuss potential for cross-level bias or explain why it is not a possibility for their results …	Fisher's exact test was used to examine associations between relative risk of localized-stage prostate cancer and population density in the 97 spatial clusters from the multistate analyses, with further analyses of clusters stratified by percent black population based on a cut point of 12.3%, the percent “Black only” population estimated from the 2000 U.S. census. For clusters with statistically …
Balamurugan, A., Delongchamp, R., Bates, J. H., & Mehta, J. L. (2013). The neighborhood where you live is a risk factor for stroke. Circulation. Cardiovascular Quality And Outcomes, 6(6), 668-673.	USA (Arkansas)	To assess the impact of the demographic variables such as age, sex, race/ethnicity, education, poverty, population density, and population mobility on stroke risk at the census block groups level. To estimate the relative contribution of socioeconomic status, population density, population mobility, and race/ethnicity in stroke mortality. They do not specify the level(s) of inference to which the…	They do not explicitly state or justify the design nor that this is an ecological study although state that it is examining variables at the neighbourhood level.	Census block groups were chosen as smallest geographical unit available for which the American Community Survey tabulates data, and they combined these units during principal component analysis.	No sampling - everyone with stroke as underlying CoD	8930 stroke deaths	US state	US census block groups (BG)	Population density (exposed to for at least 1 year)	They controlled for whether they had lived at same address a year before.	Living in a household where income in the preceding year was below the federal poverty level, the number of people aged >25 years who did not complete high school.	N/A	Mortality from stroke, by various population groups	All ages	Relative risk and Explained Deviance	Generalised additive models; geographically weighted poisson regression to identify spatial variation by adjusting relative rates using distances among Block Groups.	The correlation with the percent living below the federal poverty level was 0.42. The correlation with population density was 0.33, and the correlation with the percent who did not graduate from high school was 0.18. 4.5% to 9% of deviance in stroke mortality among BGs could be explained by poverty, education, population density, and population mobility. Race/ethnicity (non-Hispanic blacks) expla…	Unclear, since no regression output in paper	Yes, they point out the variation in length of exposure that was not measured and limitations in generalisability due to the ethnic mix in Arkansas. They acknowledge that there was no individual level data collected or analysed.	They discuss variations by race and gender and have a graphical representation for these. The percent of the BG population that was black was significantly correlated with BG measures of poverty, education, and urbanization. Combining census block groups allowed for inferences to be made.
Ball, S. J., Haynes, A., Jacoby, P., Pereira, G., Miller, L. J., Bower, C., & Davis, E. A. (2014). Spatial and temporal variation in type 1 diabetes incidence in Western Australia from 1991 to 2010: increased risk at higher latitudes and over time. Health & Place, 28, 194-204.	Western Australia	To examine spatial and temporal differences in incidence of type 1 diabetes. They infer findings to this population of children.	They state that this is an ecological study in the discussion section. They justify a multi-factorial approach in their introduction.	Western Australia - data aggregated into 36 health districts. Included children diagnosed between 1991 and 2010. Using census data from Australia bureau of statistics - stratified by age group , sex, year of diagnosis. Denominators were based on non-indigenous children.	Cases of T1DM were sourced from the Western Australian Children’s Diabetes Database. This is a diabetes register, maintained at Princess Margaret Hospital, of all known cases of T1DM diagnosed in Western Australia since 1985.	1571	State	Health district	Latitude (as proxy for vitamin D deficiency), population density, remoteness, socio-economic status.	No data on resident's mobility history.	Small area-level indicator: Socioeconomic status based on the Australian Bureau of Statistics Index of Socioeconomic Relative Disadvantage(IRSD). They ranked each health district, deriving quintiles (year groups) from each census.	Incidence of type1 diabetes mellitus	no mortality, only incidence	< 15 years	Incidence rate ratio.	Poisson regression models. They account for spatial effects. They model both fixed effects and spatial random effects. Each model was also run as a Bayesian analysis.	A strong latitudinal gradient in the risk of T1DM, with risk increasing 3.5% per degree of latitude away from Equator. This equates to a doubling of risk across Western Australia’s latitudinal range(15–351 south). They did not find an effect of population density, though they talked about significance, and since they use full population data, this is questionable.	remoteness (remote = less likely), SES (least deprived = more likely), ethnicity (higher %European = more likely), time in years (more likely)	They highlight that analysis is based on time of diagnosis rather than time and location of birth. They state that observed patterns will depend on level of aggregation within this ecological study. Cross-level bias is hinted at ('By summarising data at the scale of Health Districts we have forgone information at a finer spatial scale. […] some patterns may be hidden by the aggregation of data').…	Covariates separately presented for unadjusted and adjusted fixed effects models, and adjusted mixed model.
Beck, A. F., Moncrief, T., Huang, B., Simmons, J. M., Sauers, H., Chen, C., & Kahn, R. S. (2013). Inequalities in neighborhood child asthma admission rates and underlying community characteristics in one US county. Journal of Pediatrics, 163(2), 574-580.e571.	USA (Hamilton County, Ohio)	To characterize variation and inequalities in neighbourhood child asthma admission rates and to identify associated community factors within one US county. [no hypothesis] They do not specify level of inference but state in their discussion that this study illustrates associations, not causation, between admission rates and underlying neighbourhood-level characteristics. "Ecological associations …	Based on larger population-based prospective, observational cohort study, design is discussed but some choices (such as location or use of the Gini and Robin Hood indicators) remain unexplained.	For ecological units, they consider zip codes as too heterogeneous and census tracts as not always being aligned with neighbourhood boundaries. Instead they use locally defined neighbourhoods Greater than 99% of addresses were geocoded to the rooftop or street level and assigned to a locally defined neighbourhood. Neighbourhoods were sorted by their admission rate and grouped into admission rate …	Children diagnosed with asthma on admission to Cincinnati Children's Hospital if aged 1-16 years, between September 2010 and August 2021.	91 neighbourhoods and 862 admission events	US county	City- and county-defined neighbourhoods based on 2010 Census	Neighbourhood-level markers of SES and home environmental markers including population density.	No	Neighbourhood-level markers of socioeconomic status (SES) included median household income and the percentage of individuals living below the poverty line, neighbourhood-level educational attainment was defined as the percentage of adults ($25 years) with at least a college education, neighbourhood-level unemployment and the percentage of households without access to a car.	Diagnosis of asthma on admission	Mortality variation initially mentioned but then not analysed	Age 1-16 years	Neighbourhood admission rate, Gini Index, Correlation coefficient.	They do not account for spatial effects. ANOVA, Pearson correlation and linear regression.	Neighbourhood admission rate variation was strongly associated with underlying differences in neighbourhood-level characteristics related to both SES and the surrounding environment. Wide variation between neighbourhoods. Neighbourhoods in the quintile with the greatest admission rate had an aggregated household income close to the federal poverty line. Population density independently associated…	Neighbourhood markers of SES: Household income, USD; Individuals below poverty line, %; Adults with college education or greater, %; Unemployment rate, %; Households without access to a car, % Neighbourhood markers of surrounding environment: Home value, USD; Renter occupied homes, %; Vacant homes, %; Population density (persons/square mile)' Yes, diffing directions	Limitations are discussed, they do not attempt to infer findings to be applicable at the individual level.	Analysis does not appear to include individual level confounders.
Beenackers, M. A., Oude Groeniger, J., Kamphuis, C. B. M., & Van Lenthe, F. J. (2018). Urban population density and mortality in a compact Dutch city: 23-year follow-up of the Dutch GLOBE study. Health & Place, 53, 79-85. doi:https://doi.org/10.1016/j.healthplace.2018.06.010	The Netherlands	They hypothesise that increased exposure to ultraviolet radiation at low latitudes (closer to the Equator is protective against T1DM via an impact on vitamin levels. They do not specify the level of inference but do not infer findings beyond area-level in conclusion for their study.	Study design not stated. Prospective cohort study	Residents of Eindhoven and surrounding municipalities	Stratified random sample using postal survey	10120	Neighbourhood	Neighbourhood	Population density and urban stressors	23 years of follow up however population density only measured once and participants may have moved during this time leading to misclassification.	Highest attained educational level of the participant at baseline	N/A	All cause mortality and cause specific in three groups - cardiovascular; respiratory; cancer	Age 14-75 years	Hazard ratio for neighbourhood differences in cardiovascular, respiratory and cancer mortality	Cox multilevel models with Weibull distribution - mixed effects weibull distribution - In the cause-specific models, observations were right-censored in case of death from another cause. The crude models (Model 0) were adjusted for age, gender, having chronic conditions at baseline and accounted for neighbourhood-level variance. Model 1 additionally included population density. Model 2 was additi…	Increased population density was associated with an increased risk of all-cause mortality after adjusting for both individual and neighbourhood-level socioeconomic position. HR 1.028 P 0.009.	To adjust for neighbourhood socioeconomic position, they included the percentage of households with low education in a neighbourhood as a confounder. This measure was also derived in 1992 from routinely collected descriptive statistical information from neighbourhoods from the statistical division of Eindhoven municipality and could be linked via neighbourhood code as well.	Population density and baseline health was only measured at one point in time. Income data not available for whole sample. All causes of cancer aggregated.	Adjusted all analyses for indicators of individual and neighbourhood level socioeconomic position - sensitivity tests conducted on a subsample of the data exploring additional role of average neighbourhood income and crowding. All models were adjusted for age, gender and chronic conditions at baseline.
Canchola, A. J., Shariff-Marco, S., Yang, J., Albright, C., Hertz, A., Park, S.-Y., . . . Cheng, I. (2017). Association between the neighborhood obesogenic environment and colorectal cancer risk in the Multiethnic Cohort. Cancer Epidemiology, 50(Pt A), 99-106.	USA (California)	They do not specify level of inference but state in discussion	They state this is a multi-ethnic cohort study drawing from larger US population cohort study. They do not justify their design.	Participants from multi-ethnic cohort in California and Hawaii. Census block group-level data used to calculate population density. They justify that these are more homogenous and defined than census tracts, having smaller numbers of people 600-3,000.	They refer to their population- based study, so may have included everyone. But there's mention of a questionnaire (which usually means there is non-response that wasn't discussed), cases were excluded, and over 18k cases had missingness or 'invalid covariate data. It is not clear if this is reliable population data nor a reliable random sample.	81197	US state	7348 county block groups	Socioeconomic status, population density, restaurant and retail food environments, numbers of recreational facilities and businesses, commute patterns, traffic density, and street connectivity	No. Residential neighbourhood was assessed at baseline reflecting one point in time and may not capture the critical exposure window for CRC development. This was further highlighted when they repeated the analysis using a time-dependent approach based on the residential history for the entire study period finding no associations with CRC risk in females and no meaningful associations in males.	Neighbourhood SES (nSES) (not further explained)	Incidence of colorectal cancer	Mortality rates	Adults all ages	Hazard rate ratios	No spatial analysis conducted. Cox regression models used. In addition they conducted a sensitivity analysis, gamma frailty models were run with block group as a random effect.	After each neighbourhood obesogenic attributes were entered individually into minimally adjusted sex-specific models, only higher traffic density was associated with CRC risk in males. Population density not further discussed. In the models, the confidence intervals include 1 (suggesting there is no association). However two things are to be considered here: a) This is based on small group sizes.…	The confounding factor (age) was not included in the tables. Tables were presented by remaining confounding factors: separate tables by sex, with columns for ethnicity.	Multiple comparisons and small number of cases in ethnicity analyses. Large numbers omitted owing to missing covariate information. Residential neighbourhood only defined at baseline rather than having an exposure period. No mention of cross-level bias.	Adjusted for individual level risk factors and the neighbourhood attributes, also bonferroni test applied leading to similar results as main outcome.
Carsin, A. E., Sharp, L., & Comber, H. (2011). Geographical, urban/rural and socioeconomic variations in nonmelanoma skin cancer incidence: a population-based study in Ireland. The British Journal Of Dermatology, 164(4), 822-829.	Ireland	To describe spatial variation in NMSC incidence, overall and for BCC and SCC separately, and to evaluate associations between NMSC incidence, population density and various area-based measures of socioeconomic status. They specify that level of inference is limited to area-level only in their conclusion.	They acknowledge that this is an ecological study in the conclusion. No explicit discussion of design before that.	NMSC cases in Ireland. Each case allocated to the smallest geographical unit possible - electoral districts. Some of these were combined owing to changes in ED boundaries and data confidentiality.	All cases in National cancer registry within the 10-year time period (period not justified).	47347	Country	Electoral district	census-derived area-based socioeconomic factors (unemployment, employment type, early school leavers, deprivation category, population density)	No	A five-level deprivation index created by the Small Area Health Research Unit based on five 2002 census variables (car ownership, unemployment, social class, type of housing tenure and overcrowding) was used as an index of relative deprivation.	Incidence of NMSC	N/A	No age restriction	Standardised incidence ratio and smoothed relative risk	Bayesian conditional autoregressive model. Negative binomial regression. They conduct spatial analysis.	The spatial and socioeconomic distributions differed by subtype, suggesting aetiological differences. For BCC, areas of higher risk were concentrated around the main cities, with small patches on the south and west coast. Higher risks for SCC were seen in the north-east, on the south, mid and north-west coast. BCC risk in males and females, and SCC in males, was significantly higher in those livi…	They built a separate model to explore occupational variables and NMSC owing to high correlations between density and occupational group. Age not presented. Sex in columns (separate models). 3 different models with varying outcomes.	They state that inference based on such ecological analyses is limited as only using area-level data. They repeated analysis excluding missing cases with little difference in outcomes.	They adjusted for deprivation, sex and population density.
Chaix, B., Rosvall, M., Lynch, J., & Merlo, J. (2006). Disentangling contextual effects on cause-specific mortality in a longitudinal 23-year follow-up study: impact of population density or socioeconomic environment? International Journal of Epidemiology, 35(3), 633–643.	Sweden	To simultaneously investigate the independent effects of two contextual variables, population density and s/econ environment on mortality with those residing in same place for 10 or more years. This includes adjusting effects of each variable on each other to enable inference. They make clear that they are not investigating mediating mechanisms. They aimed to describe variations in mortality risk…	Research design stated in title. This is a longitudinal study. This enabled researchers to examine outcomes of individuals who had resided there 10 years prior to mortality follow up reducing possibility of selective migration bias and maximising possibility to compare population density and SES effects adjusting for individual SES.	This was a longitudinal study using individual data as well as area level data so not solely an ecological study design. All residents of Scania stratified by age 55, 65, 75 at baseline from 1980-1993 and followed for 10 years. Each cohort age was divided into 5 year of birth categories. Three databases of 14 cohorts allowed researchers to independently assess each age group for each contextual v…	Data linkage from Swedish population register, 1970 population census, national mortality register.	around 1,000,000	One region of Sweden.	Parish level	Population density. Living in parish for over 10 years.	Only those living there for at least ten years included in the analysis.	Personal income at 1 and 10 years prior to baseline. Individual level models also include birth year, education, and gender. In full model parish median income is included.	N/A	Age and cause of death identified using ICD codes from national mortality register	Adult	Percentage of deaths at baseline, parish level variance, interquartile hazard ratio for individual and area level variables.	They account for spatial effects by using geoadditive models to derive continuous maps. Using R software, they conducted Cox multilevel models.	For males, a low income at 1 year and 10 years were associated with increased risk of mortality from IHD and COpopulation density. For females in 55 age group IHD increased with decreasing income at 1 year prior to baseline. But in contrast a significantly higher number of affluent females was associated with lung cancer mortality. Having adjusted for individual factors, parish variation was not …	A non-monotonic relationship was found between the two contextual variables - SES increasing with population density (from rural to urban parishes) then with increasing population density a reduction in SES( from affluent to deprived urban parishes). Focus is on SES as well as population density. Longitudinal study ensures that residents stayed for over 10 years in one location. Selection bias: r…	They acknowledge that the specified diseases may develop over a longer period of time than the follow up period in this study. They did not have access to behavioural risk factors or biomedical information of subjects. Income was measured at individual rather than household level. Strength of variable effects may be limited to study's territories and scale of analysis (a parish). A limited number…	When estimating cox multilevel models, observations were right centred to avoid possibility of death by another cause. Gamma distribution was used for parish level random effect in case of non normal distribution. They used the Akaike Information Criterion which considers complexity as well as fit to assess model fit.
Chaix, B., Rosvall, M., & Merlo, J. (2007). Assessment of the magnitude of geographical variations and socioeconomic contextual effects on ischaemic heart disease mortality: a multilevel survival analysis of a large Swedish cohort. Journal Of Epidemiology And Community Health, 61(4), 349-355.	Sweden	To investigate geographical variations and socioeconomic contextual effects on Ischaemic Heart Disease mortality in different age groups and within territories of differing population densities. They hypothesised a stronger effect of the socioeconomic environment in densely rather than sparsely populated territories, as the causal agents of the SES contextual effect may be more concentrated aroun…	Multilevel survival analysis of a 28 year longitudinal database.	All Scania inhabitants in age range of 50-79 years of age.	Database compiled from Statistics Sweden and the Swedish Centre for Epidemiology. Database was split into two age groups - 50-64 and 65-79 years at baseline.	341,048 residents	One region of Sweden.	Local area - smallest existing geographical unit.	Population density and socioeconomic environment.	Spatial coordinates only ascertained once in 1996.	Area level SES is operationalised as area mean income. Individual level SES included education, occupation and cumulated income.	N/A	Mortality from Ischaemic Heart Disease	Adults age 50-79	interquartile hazard ratio; median hazard ratio; intra area correlation	No spatial analysis conducted. Cox regression models used.	Among 50-64 year old individuals, models stratified by population density indicated that the extent of geographical variation in mortality increased with population density. Inclusion of individual factors led to a 70% and 57% decrease in the area level variance in the two age groups. The socioeconomic contextual effect was larger among 50-64 than among 65-79 year old individuals, however cumulat…	They accounted for most confounding factors but acknowledge other factors such as control over work organisation/high job demand means that conclusions cannot be reached until further exploration of mediating processes.	Low number of IHD deaths among individuals 50-64 at baseline may have resulted in a weak statistical power to detect between area variations and socioeconomic effects on IHD. Lack of Information on health damaging behaviour, healthcare utilisation or social support.	Individual level effects were adjusted for each other in the Cox multilevel models including individual factors only.
Chandrabose, M., Owen, N., Giles-Corti, B., Turrell, G., Carver, A., & Sugiyama, T. (2019). Urban Densification and 12-Year Changes in Cardiovascular Risk Markers. Journal of the American Heart Association, 8(15), 1. doi:http://dx.doi.org/10.1161/JAHA.119.013199	Australia	To examine the potential impact of population density increases in urban areas on cardiovascular risk markers in Australian adults.	A longitudinal study justified in their rationale.	Participants aged 25 years and above recruited within previous cohort study (11,247) from 42 urban sites in Australia at census collection districts (smallest geographic area unit).	Stratified cluster sampling.	2354	Country	CCD Census collection district	Population densification - the change in population density during the study period.	Yes - they excluded movers.	Income, education, employment, household structure and car ownership included in the IRSD.	Morbidity - cardiovascular risk markers.	N/A	Adults	Regression coefficient	Unconditional linear growth model, multilevel linear growth model. They do not account for spatial effects.	Urban densification may be protective against obesity risk but have adverse effects on blood lipids and blood pressure. Increases in urban population density were associated with reduced obesity, specifically waist circumference rather than overall body weight change.	Even though beneficial effect on obesity, detrimental efffects were observed on BP and blood lipids.	Findings may not be generalisable to locations/cities with very high population density.	They adjusted for sociodemographic and behaviour and health-related factors.
Chawińska, E., Tukiendorf, A., & Miszczyk, L. (2014). Interrelation between population density and cancer incidence in the province of Opole, Poland. Contemporary Oncology (Poznan, Poland), 18(5), 367–370.	Province of Opole, Poland.	They hypothesise that the impact of civilisation-related stress from living in urban environments can increase risk of cancer. They specify the level of inference at the statistical level only testing population density as a secondary factor and predictor.	Study design not stated. The ecological design is appropriate for the research question which seeks to explore regional differences in cancer incidence and population density as an independent variable.	Residents of Opole.	Demographic data from Statistical Office and oncology data from Cancer Registry in Opole.	1,041,941 in 2006 decreasing to 1,028,585 in 2010.	Administrative units within one province.	Administrative unit	Population density level	They observe a reduction in population size of their 5 year study period but do not account for individual migration.	Area level SES and individual factors are not adjusted for in this analysis.	All cancers combined	N/A	All ages	Spatial regression co-efficient	Conditional autoregressive model performed in BUGS platform.	Positive and statistically significant correlation between population density and cancer incidence. An increase in population density of 1000 people per square kilometre leads to 13% increase in men and 16% increased risk of cancer incidence in women (all cancers combined). In some of the most densely populated centres of the region, risk increased to 30%. Most areas of lowest risk were situated …	Area level SES and other confounding area and individual factors were not accounted for.	They do not discuss limitations of this study although state from the outset that this is a geostatistical study and is not proving causation. Prior to modelling they established an equilibrium state of streams with Gibbs sampling.	Prior to analysis, they conducted student's t-test in order to determine whether there was statistical difference in age of cancer patients. None was detected.
Chouaïd, C., Debieuvre, D., Durand-Zaleski, I., Fernandes, J., Scherpereel, A., Westeel, V., . . . Souquet, P.-J. (2017). Survival inequalities in patients with lung cancer in France: A nationwide cohort study (the TERRITOIRE Study). Plos One, 12(8), e0182798-e0182798.	France	To investigate associations between incidence and survival of patients diagnosed with lung cancer in France and the socioeconomic deprivation and population density of their municipality of residence.	Stated but not justified: retrospective, longitudinal analysis using data extracted from the French National Hospital database (PMSI; Programme deMédicalisation des Systèmes d’Information) relating to all hospitalised patients, crossed with geographically aggregated socioeconomic variables at the lowest local authority level (the commune), documented in the databases of the national census of the…	All patients with a first hospital stay in 2011 after diagnosis of lung cancer then divided into metastatic or non-metastatic group.	No sampling. Everyone with a first hospital stay following diagnosis of lung cancer in 2011 included.	41715-306	Country	The municipality of residence (commune) for each patient at the time of the initial hospitalisation was determined from their postcode. Patients whose postcode was not documented in the PMSI database were excluded from the analysis.	Population density and social deprivation	No - patients followed up for two years after being identified.	Municipalities were ranked on the basis of a social deprivation index (SDI) determined on the basis of unemployment rate, median household income, the percentage of high school graduates in the adult population and the percentage of blue-collar workers in the active population. This index has been validated previously in the French setting as a tool for evaluating socioeconomic disparities in hea…	Incidence of lung cancer	Mortality also for lung cancer	No age restriction specified, so presumably whole population	Incidence and survival rates for localised and advanced lung cancer.	Multivariate Cox models, Kaplan Meier survival analysis. No modelling of spatial variability.	For lung cancer diagnosed at the metastatic stage, one-year and two-year survival was not associated with the population density of the municipality of residence. In contrast, mortality was higher for people living in very deprived, deprived and privileged areas compared to very privileged areas (hazard ratios at two years: 1.19 [1.13±1.25], 1.14 [1.08±1.20] and 1.10 [1.04±1.16] respectively). Si…	No modelling.	Limitations were discussed. Reference to individual vs. area level indicators: They could only estimate socioeconomic variables at the level of the municipality of residence of the patient, which is only a proxy marker of individual socioeconomic status; and may also mask diversity in socioeconomic status between different districts of the same municipality.	Hazard ratios were adjusted for age, gender and presence of comorbidities.
Colli, J., Lee, B. R., & Thomas, R. (2012). Population densities in relation to bladder cancer mortality rates in America from 1950 to 1994. International Urology And Nephrology, 44(2), 443–449.	United States	Bladder cancer risks are more likely to be elevated in industrial areas, and these areas are more likely to be situated within densely populated urban centres. The level of inference to which their investigation is intended to apply is area level only.	Study design not stated. This is an ecological study. The ecological design is fitting for their aims - Acknowledging smoking and occupational exposures to be risk factors for bladder cancer, they aimed to investigate a relationship between area-level factors such as traffic pollution and bladder cancer mortality and whether there are links to industrial urban centres (population density) and bla…	Sample of person years at risk included all white men and women from 3053 US counties from 1950-1994. Annual county/age/race-specific/sex mid year population estimates. They do not explain exclusion of all other race types.	Cancer data from National Cancer Institute's Atlas and population estimates from Census Bureau.	2,248 counties - after eliminating counties with less than 10,000 citizens.	County	County	Population density	They selected 1972 as an average year for population estimates and did not account for population changes or migration across counties. Aggregated census data mortality rates from 1950-1994 were sourced from National Cancer Institute and National Center for Health Statistics.	SES is not included in this analysis. Only white population is included.	N/A	Bladder cancer mortality only	Adult	Pearson correlation co-efficient	After log transforming population density data set, Pearson correlation estimated for bladder cancer mortality rates and population density. Spearman correlation coefficients and probability values calculated for non log population density dataset for the purposes of comparison. Spatial effects were not accounted for.	Mean bladder cancer rates per 100,000 were 5.83 for men and 1.89 for women. Pearson coefficients were 0.37 for men and 0.28 for women (P< 0.001); Spearman correlation coefficients 0.34 for men and 0.31 for women. Modest correlation coefficients yet statistically significant increase across all quartiles. This could be due to other variables not accounted for or migration across counties also not …	Diagnostic bias was accounted for by performing linear regression analysis on population density and prostate cancer as a comparison. Comparison of findings with existing maps of population density, bladder cancer rates and VOC air emissions supported the association between population density and bladder cancer rates.	Confounders not available for this study included smoking rates, quality of private and public drinking water as well as area level SES. They posit that vehicle traffic is a potential cause for increased bladder mortality.	To check for potential bias of over or under accurate death certification, authors conducted linear regression analysis between population density prostate cancer mortality rates in counties and found no significant association.
DeRouen, M. C., Schupp, C. W., Yang, J., Koo, J., Hertz, A., Shariff-Marco, S., . . . Gomez, S. L. (2018). Impact of individual and neighborhood factors on socioeconomic disparities in localized and advanced prostate cancer risk. Cancer Causes & Control: CCC, 29(10), 951-966.	California, USA	To examine independent and joint contributions of individual- and neighbourhood-level SES to risk of localized and advanced prostate cancer, and the extent to which specific neighbourhood factors contribute to SES differences in analyses stratified by race/ethnicity and prostate cancer stage at diagnosis. Their pre-specified hypothesis states that individual-level factors act jointly with neighbo…	They don't discuss their design and briefly reflect on it in discussion section. This is a multilevel study using sample from previous case control study.	They state that they used the smallest geography available of robust data - census block group and census tract - which are effective in detecting SES gradients in health outcomes. nSES was scaled to statewide quintiles.	California Cancer Registry. Eligible cases and controls were contacted for interview (1,317). The study included random samples of localized cases (60% of AAs, 15% of NHWs) and all advanced cases to allow for adequate sample sizes for AAs and advanced cases. Controls aged 40–79 years were identified through random-digit dialling and those aged 65–79 years also through random selections from the b…	1317 - 208 (localised cancer) + 568 (advanced cancer) + 545 (controls)	Region	2000 census block group	Neighbourhood housing, commuting, residential mobility, and population density, street connectivity or street network-based measures of walkability, total number of businesses, parks, and farmers markets, the Retail Food Environment Index (RFEI) and the Restaurant Environment Index (REI) are ratios of unhealthy to healthy retail food outlets and restaurants, traffic density.	No - however they measure residential mobility but definition unclear.	Self-reported education was categorized as having a high school diploma (or equivalent) or below, vocational/technical degree or some college, and college degree or higher. Neighbourhood SES was measured at the census block-group level and was based on a previously described index, created through principle components analysis, that incorporates 2000 census data on education, occupation, unemploy…	Incidence of prostate cancer	N/A	Men aged 40-79 years	odds ratios (ORs) separately for localized and advanced prostate cancer	They do not account for spatial effects. Multivariable logistical regression models.	higher population density --> lower prostate cancer risk (more pronounced for localised cancer)	Increasing levels of nSES were associated with higher incidence of prostate cancer.	They acknowledge that neighbourhood variables derived from census data are subject to administrative boundaries that may not accurately portray the real or perceived neighbourhood environments experienced by individuals. For cases and controls, only one address was available to approximate neighbourhood exposures for entire at-risk period. San Francisco Bay has relatively high level of nSES.	They adjusted for age, race/ethnicity and clustering by census block groups. They also calculated variance inflation factors. They discuss a large number of potentially influential factors. For some, they do show connections, e.g. "the association between higher nSES and greater risk of localized prostate cancer was largely explained by three specific neighbourhood environment factors (i.e., popu…
Drewnowski, A., Rehm, C. D., Moudon, A. V., & Arterburn, D. (2014). The geography of diabetes by census tract in a large sample of insured adults in King County, Washington, 2005-2006. Preventing Chronic Disease, 11, E125-E125.	King County, Washington, USA	To explore spatial relationships between area-based measures of SES, obesity, and diabetes. They are investigating disease distribution rather than individual risk. They do not specify level of inference.	They state in their discussion that this is an ecological analyses. In introduction, they state that more small area detail is needed in order to identify the areas of greatest need in terms of incidence rate.	People insured through Group Health Cooperative. No explicit criteria. Utilised data that was available to them. (census tract)	People insured through Group Health Cooperative, adults, residing in King County 2005/06	59767	County	Census-tract level	% of adults with college degree, median household income, median home value, % ethnicity = black, % ethnicity = Hispanic, Population Density, mean age	No	% of adults with college degree, median household income, median home value	Prevanence of types 1 and 2 diabetes	N/A	Adult	Moran's I, natural logarithm	Empirical Bayes tool, natural logarithm, Moran's I, bivariate and linear regression models.	None directly related to population density (it was just a control). Strong spatial clustering observed in crude age-adjusted and age/race adjusted models. Adding population density, home value and college education variables reduced strength of clustering, but clustering still remaining strong. In bivariate analysis, population density negatively associated with prevelence of diabetes	n/a (model table not presented)	Limitations are discussed. Cross-level effects explicitly mentioned.	Retail food environment index and obesity were considered potential mediators of the SES-diabetes association [population density=treated as SES indicator]
du Prel, J. B., Icks, A., Grabert, M., Holl, R. W., Giani, G., & Rosenbauer, J. (2007). Socioeconomic conditions and type 1 diabetes in childhood in North Rhine-Westphalia, Germany. Diabetologia, 50(4), 720-728.	North Rhine–Westphalia, Germany	To investigate the relationships between the incidence of childhood type 1 diabetes and socioeconomic conditions, in order to better understand the aetiology of the disease. They suggest that environment/gene interactions and genetics may differ across geographical areas. They do not explicitly specify level of inference. They state that this is an ecological study and urge caution when making cl…	They state this is an ecological study", no justification supplied.	Children on NRW diabetes register. 33 census tracts - no rationale specified. Basic data divided into 5 age groups and by sex. All socioeconomic variables were given an average weighting.	Type 1 diabetes in children aged up to 14 years in the years 1996–2000.	2499	Federal state	District - "census-tract"	Population density, % of non-German nationals, income ratio, household income, education ratio, professional training ratio, living space per person, single parent families, unemployment rate, welfare recipients, deprivation score	While they use information from 1993, their incidents are only captured for 1996-2001, this information seems to only flow into area-level measures, not account for whether the children actually lived in the same area in that period.	SES factors included population income, household income, education, professional training, proportion of single parents, and ratio of most to least deprived proportion of population for population income, education and professional training.	Incidence of diabetes	N/A	Child health 0-14 years	Relative risk	Spearman's rank order correlation coefficient, Poisson regression, CAR models. They do not account for spatial variability.	Simple Poisson regression indicated that along with household income, higher density was associated with less relative risk. In multiple poisson regression, population had no independent effect after adjusting for non-German nationals. The effect of deprivation score held after adjustment by population density and proportion of non-German nationals.	Controls not presented in the table.	Yes. They acknowledge risk of cross-level bias, and that ecological fallacy might have played a role in the observed associations, owing to the high level of aggregation. They also state that a strength of the study is that they address group factors pertaining to SES that can be missed in an individual level study.	They adjusted for age and sex in the simple poisson models and multiple poisson regression analyses were performed to adjust for confounding in sociodemographic and socioeconomic variables.
Elliott JC, Lucas RM, Clements MS, & Bambrick HJ. (2010). Population density determines the direction of the association between ambient ultraviolet radiation and type 1 diabetes incidence. Pediatric Diabetes, 11(6), 394–402.	Australia	They hypothesise that environmental UVR exposure leads to vitamin D adequacy influencing onset of Type 1 diabetes. Aim is to determine whether incidence varies in relation to UVR for Australian children. They do not specify the level(s) of inference to which their investigation is intended to apply, however it is at the individual and group level.	They do not state the design of the study. This is an epidemiological and ecological study, using ecological units and aggregated data.	TOMS satellite providing data in a 1 degree latitude and 1.25 degree longitude grid of average erythemally weighted ambient UVR by month. This data was overlaid onto map of Australia postcode boundaries using GIS software. Individual data of age and month of diagnosis, month of birth, sex. from National Diabetes Register. Population estimates were aggregated by postcode. population density was ca…			Country		Ambient UVR	All current data from 1999-2003 was utilised to identify cases of children aged 14 and under.	N/A	Diagnosis of Type 1 diabetes	N/A	0-14 years	Rate ratios and 95% confidence intervals	Poisson regression models. They attempted to account for spatial effects by using GIS software to calculate ambient UVR band within postcode boundaries.	Adjusting for age, incidence was only associated with season of diagnosis more common in winter across all age groups. At lower population density (with conditions of high and low UVR) there was an inverse relationship between incidence and UVR that disappeared and then reversed - incidence was associated with high population density and increasing ambient UVR.	They did not have access to measure of personal UV dose of each case including sun exposure behaviour, skin pigmentation, use of sun protection, nor rural or urban descriptors in relation to population density.		They analysed UVR as categorical and then continuous variable, conducting a log-linear association and non-parametric investigation of the functional relationship using general additive models.
Erwin, P. C., Fitzhugh, E. C., Brown, K. C., Looney, S., & Forde, T. (2010). Health disparities in rural areas: the interaction of race, socioeconomic status, and geography. Journal of Health Care for the Poor & Underserved, 21(3), 931-945.	Tennessee, USA	To explore factors that may help explain the mortality differences between African Americans and Whites.	Retrospective analysis. Justify SMR use by referring to other studies.	County level data for Tennessee - first analysis compiled of those counties with more than 20 African American deaths per year and also included in second analysis as units along with counties with less than 20 deaths per year divided into groups with more than 20 deaths per year.	whole population	No pop-count provided, 95 counties	State	County	Single-year data on poverty, unemployment, education, population-to-physician ratio, violent crime, and single parent households. The degree of urbanization or rurality was assessed using population density (people per square mile) and residential segregation.	No	Poverty represents the percentage of the population below the federal poverty line and is derived from the U.S. Census estimates for 2004. Unemployment is the percentage of the workforce population not currently employed and is from the Tennessee Dept. of Labor and Workforce Development for 2006. Education is the percentage of 18–64 year olds with a high school diploma, derived from the Education…	N/A	Standardised mortality ratio	Whole population	Standardized mortality ratios (SMRs) for African Americans were determined based on White, all-cause, age-specific mortality rates, and served as the dependent variable.	Spearman's rank correlation, multivariate regression. They also conducted correlational analysis of population density, percentage of African Americans, with segregation indices to measure clustering, evenness, and isolation. A separate spatial analysis was not conducted.	Spearman’s rank correlations for the 36-county group showed statistically significant positive associations for SMR with population density and education [bivariate analysis]. The overall model was statistically significant [F (3, 22) =3.65, p = 0.0226], and SMR remained significantly associated with population density (t=2.18, p=0.037)" BUT the effect size was .000 if rounded to 3 decimals. For …	Controls not presented - they used age adjusted rates.	Limitations were discussed. They caution that population density does not take into account proximity to more urbanized areas, and population densities for very large-sized counties may hide large urbanized populations. They could have used commonly used measures of rurality instead. The data they used was cross-sectional rather than longitudinal.	The 43 unit model showed some evidence of heteroskedasticity so they re-ran the module using the robust regression feature in Stata.
Faka, A., Chalkias, C., Montano, D., Georgousopoulou, E. N., Tripitsidis, A., Koloverou, E., . . . Panagiotakos, D. B. (2018). Association of Socio-Environmental Determinants with Diabetes Prevalence in the Athens Metropolitan Area, Greece: A Spatial Analysis. The Review Of Diabetic Studies: RDS, 14(4), 381-389.	Greece	To investigate the spatial variation of diabetes in relation to the geographical availability and variability of socioenvironmental characteristics in the urban district of Athens. They do not specify level of inference.	Spatial analysis based on previous observational study. They explain the need for a geographical dimension using GIS tools to conduct spatial correlation.	Residents (4,056) of Greater Athens. The area was divided in to 5 sectors based on where there was largely homogenous socio-environmental characteristics.	Individuals were randomly enrolled from within the Greater area of Athens for the Attica study between 2001-2002.	2445 individuals after exclusion criteria applied.	Metropolitan area sectors and districts	40 districts within 5 sectors	Population density, socioeconomic status, green space	Yes - followed up for 10 years prior to population density being evaluated.	Average real estate prices and average income; percentage of illiterate population and their population density; percentage of population with higher education; percentage of immigrants in the total population; percentage of greed urban areas.	Diagnosis of Diabetes type 2	N/A	Adults 18+	Semivariances and beta coefficient	Variograms and regression analyses using quasi-Poisson regression with a Gaussian spatial correlation structure. They model spatial variability.	Only income, education and green urban areas were associated with the spatial distribution of diabetes cases. Regression analysis showed that diabetes is negatively correlated with the proportion of inhabitants with higher education.	Owing to results of the variograms, population density and immigrant status were not utilised as continuous variables. The cross-variogram between income and education reveals that these variables were highly correlated.	Only 40 geographical units were available for use in the study preventing comparison of social deprivation within districts, the different reference years of the variables may have caused additional variances in the estimates, although these were only two years apart. Other mediators excluded from this study may be related such as availability of fresh foods, food consumption behaviour and diabet…	In order to account for over dispersion of cases and spatial correlation of observations - a quasi-Poisson regression was used with a Gaussian spatial structure as well as population density being treated as a categorical variable. No co-variables of adjustment or their interactions reported regarding their aggregate data.
Fecht, D., et al. (2016). "Associations between urban metrics and mortality rates in England." Environmental Health 15 Suppl 1(Suppl 1): 34.	England	Aim is to investigate whether associations exist between different measures of urban form and all cause and cause specific mortality rates in English cities. They hypothesise that the layout of a city (urban structure and physical features) is associated with the health outcomes of residents. They clearly state that their level of inference is overall population health at the group level and not …	They clearly state the design of the study as ecological and cross sectional.	All registered deaths between January 2002 and December 31 2009. Data was held by ONS derived from national mortality register and census. These were provided as annual age, sex specific and mortality counts. London was excluded owing to its exceptionally concentrated economic, administrative and social characteristics.	2001 census population for urban areas	1,055,788 deaths	Country	City - continuous urban areas with population > or = 100,000	Population density, minor road density, junction density, land cover mix, altitude.	Population numbers derived from 2001 census. Registered deaths between 2002-2009 were included. Owing to lack of available data they could not account for individual migration.	N/A	N/A	All cause mortality and cause specific in three groups - cardiovascular; stroke and traffic accidents.	<65 years	Pearson's r and relative risk	Poisson regression models. They do not include spatial models and do not account for spatial or temporal effects.	Mortality risks were associated with transport network patterns and population density. After adjustments - 16% higher risk for women across cities with highest junction density compared to lowest third, and 12% higher for males. Associations with land cover and altitude range were inconclusive. Higher SMRs were observed in the most deprived third of cities. SMRs for premature mortality were high…	They adjusted for health inequalities that may be more prevalent in northern cities, owing to post industrialisation and higher unemployment rates by adjusting for the socioeconomic rank of cities. They did not have access to individual- level data, including SES, and were not able to account for possible residual confounding owing to this being a cross-sectional ecological study.	They explicitly state that as this is an ecological study causation cannot be demonstrated. Associations may be subject to ecological bias and cannot be transferable to individuals within these cities.	In the models, they adjusted for deprivation and lung cancer (a proxy for long term smoking) - this did reduce the risks but they remained statistically significant. In their sensitivity analysis, they included deaths for all ages - this brought relative risks close to 1.0 except for higher risk of all cause mortality associated with higher junction density. Associations were in the same directio…
Gomez, S. L., Glaser, S. L., McClure, L. A., Shema, S. J., Kealey, M., Keegan, T. H. M., & Satariano, W. A. (2011). The California Neighbourhoods Data System: a new resource for examining the impact of neighbourhood characteristics on cancer incidence and outcomes in populations. Cancer Causes & Control: CCC, 22(4), 631-647.	California, USA.	To explore associations of the socioeconomic and built environment with cancer incidence, diagnosis, treatment and survival on the population level using colorectal cancer as an example. They do not specify level of inference but report on area-level measures by neighbourhood SES and cancer cases.	They do not state the study design. This is a data-linkage study using several secondary datasets. They provide a rationale for their approach in the introduction.	Colorectal cancer cases diagnosed between 1996-2004. Distributions of the socioeconomic and built environment measures for California census block group and tracts overall and stratified by state-wide quintiles of SES index and the predominant race/ethnicity of the census tract.	Sources of geospatial data for characterising the neighbourhood socioeconomic and built environments were identified on publically available databases e.g. national sources like the census obtained at none or minimal cost. 2000 US Census data.	129,172 colorectal cancer patients/cases and 7049 census tracts except for 47 where information was unavailable.	State	Census block-group and tract	Material deprivation, population density, urbanity, rurality, ethnic composition and segregation, housing environment, street connectivity, method of commute.	No - residential history not included.	Previously validated composite SES measure: Household income, occupation/class, education, % below poverty threshold, median rent and house value. Townsend Index.	Incidence of colorectal cancer	N/A	Whole population	Descriptive statistics - percentage, median, mean.	Descriptive statistics only.	Black and Asian Pacific Islander colorectal cancer patients tended to live in neighbourhoods with higher population density. Black cancer patients lived in shorter block length and size with more walkable destinations. API cancer patients were more likely to live near more walkable destinations and in neighbourhoods with higher population density. Patient level distributions of socioeconomic and …	Findings could be influenced by scale of geography, the definition of neighbourhood, proximity or geospatial autocorrelation. They did not control for any of these factors in this study.	Use of cancer registry data is limited by lack of information on individual level SES and residential history. Cancer contextual factors may be limited especially incidence as it is measured at a single point in time while cancer latency is long and for most cancer sites the relevant exposure period is still unknown. However, they do not mention the ecological fallacy explicitly.	None used.
Gopinath, S., Ortqvist, E., Norgren, S., Green, A., & Sanjeevi, C. B. (2008). Variations in incidence of type 1 diabetes in different municipalities of stockholm. Annals Of The New York Academy Of Sciences, 1150, 200-207.	Sweden	To determine incidence and prevalence of T1D, to test the hypothesis that municipalities within Stockholm country have varying incidence rates, to analyse the influence of SES factors on T1D aetiology. They explicitly warn reader of danger of assuming that the association occurs at the individual level when observed at the municipality level.	They state that they adopt an ecological approach. Separately they reason that there is a need to explore geographical factors beyond genetic factors in order to reveal pathogenesis of T1D.	Children registered at diabetes clinics in two hospitals in Stockholm from 1990-2003. 20 out of 26 municipalities included where they had complete data. They explain how municipalities were ranked for each socioeconomic factor.	Anonymised data from hospital records, and demographic data from Statistics Sweden and Swedish National Atlas.	733 aged 18 years and below	County	municipality	Population density, average income, percentage of tax payers, percentage of foreign citizens and percentage of non-dwelling land.	No - only address at time of diagnosis.	Population density, average income, percentage of tax payers, percentage of foreign citizens and percentage of non-dwelling land.	Diagnosis of T1D	N/A	Age 0-18 years	Standardised incidence rate; X2	Direct age standardisation, 95% CI limits assuming an approximated Poisson distribution.	The variation in incidence rates among municipalities was significant at 95% CI (X2=62.969, df=18, P=<0.0001). There was no clear pattern of associations between T1D and income, proportion of tax payers and foreigners. High green index and low population density were positively associated with the incidence of T1D.socioeconomic variables were found to be significantly associated with higher incid…	Misdiagnosis of T1D was checked and identified during the 3 monthly diabetic clinics.	No limitations discussed except highlighting the danger of the ecological fallacy.	Age standardisation but no covariable adjustment.
Hallberg, Ö. (2007). Adverse health indicators correlating with sparsely populated areas in Sweden. European Journal of Cancer Prevention, 16(1), 71-76.	Sweden	To investigate the sudden trend change in general health indicators in Sweden around 1997 and it relationship to the average output power from mobile phones in sparsely populated areas. They hypothesise population density is associated with a causative factor impinging on health rather than being a causative factor in itself. They do not specify level of inference but do suggest association and c…	They do not state study design.	Population of Sweden	Data on incidence, mortality, recovery time after accidents and surgery collected from all 21 counties.	Observations of 14 health measures	Country	County	Population density, geographic latitude, fraction of each county area that has full coverage from the MP systems, calculated average of the output power from mobile handsets in each county.	N/A	N/A	Sick days in 1981, 2002, sickness in 2002, % of work time sick, long-term sick per 1000 persons, rehab days after work accident, rehab days after work sickness, rehab after infarction, rehab after breast cancer surgery, prostate cancer, leukaemia.	External accidents, Alzheimer's mortality rates.	All ages	Correlation R2	No	Poorer health outcomes associated with lower population density. Strong correlation between the estimated average output power from mobile handsets and negatively correlated to the density of base stations used from the mobile phone system. Prostate cancer and leukaemia are not associated with population density. Strong correlation between mortality due to external causes and population density, …	Confounding factors at the group or individual level not addressed.	No limitations discussed.	They acknowledge that causation cannot be proven in correlational analysis.
Hipp, J. A., & Chalise, N. (2015). Spatial analysis and correlates of county-level diabetes prevalence, 2009-2010. Preventing Chronic Disease, 12, E08-E08.	USA	To determine the spatial prevalence of diabetes in the USA and how this distribution is associated with the geography of common diabetes correlates. They hypothesise that the relationship between diabetes prevalence and county level built environment attributes is nonstationary and the relationship varies across space. They do not specify level of inference but results are not intended to apply t…	They do not state the design but it is an ecological study and they justify the methods (geographical weighted regression).	All counties except Alaska and Hawaii that do not border other counties.	Data from the CDC on diabetes prevalence 2009-2010, data from US census bureaus American Community Survey 5 year estimates 2006-2010.	3109 counties	County	County	Population density, percentage non-white population, percentage Hispanic, percentage living below federal poverty level, education level, percentage unemployed, percentage of employed adults per county who stated they either walked or cycled to work the previous week.	No	The percentage of people living below the federal poverty level was determined according to income thresholds defined by the US census bureau which differ by family composition. The education variable was defined as the percentage of people who reported having less than a high school diploma, unemployment determined as percentage of civilians aged 16 years or more that did not have work for the r…	Prevalence of diabetes type 1 and 2	N/A	Adults	R2; Regression parameter estimates and t values	They account for spatial effects. Moran's Index (I), ordinary least squares regression, geographically weighted regression	Poverty level, physical inactivity and walking or cycling to work were each significantly associated with county level diabetes prevalence, relationships that were spatially nonstationary across the USA. At an individual level, the explanatory percentage ranged from 6%-94% and the individual county level models were significantly clustered. Population density was correlated with diabetes prevalen…	Confounding factors not taken into consideration were local contexts, public health programmes and policies.	Their geographical weighted regression is limited as GWR equates local regression coefficients based on counties that are nearest and nearby. The local R2s accounted for 6-94% of county level prevalence. In some large counties, the 9 variables explained less than one third of the variance indicating other variables were missing from their model. They do not discuss the possibility of cross-level …	The residuals of the OLS model were spatially autocorrelated and the residuals from GWR model were analysed using Moran's I to assess spatial autocorrelation.. The clustering of residuals for OLS and GWR models were compared to assess the value of using GWR.
Holmqvist, B.-M., Lofman, O., & Samuelsson, U. (2008). A low incidence of Type 1 diabetes between 1977 and 2001 in south-eastern Sweden in areas with high population density and which are more deprived. Diabetic Medicine: A Journal Of The British Diabetic Association, 25(3), 255–260.	Sweden	They hypothesise that differing socioeconomic settings and population density influence onset of Type 1 diabetes. They do not specify level of inference for application of their findings.	They do not state the design of the study. This is an epidemiological and ecological study, using ecological units and aggregated data.	Catchment area of paediatric clinics - average of 280,086 children resided there within the years of data collection.	Clinical information collected from medical notes. This was compared with Diabetes register reports. Patient's maternal address was linked to national property register to gain geographical co-ordinates.	1871	Region - 5 counties	Region. 82,000 200m squares. All squares without population and without children in this age group were excluded.	Area level SES and population density	Data collected from a 25 year study period for children aged 16 and under. 66% remained at birthplace address, 18% moved once within the region, the remainder who moved out of the region were excluded from the study.	Based on 1995 conditions, data collected included highest achieved education, number of unemployed, family income, social security payments aggregated and weighted according to population numbers.	Diagnosis of Type 1 diabetes	N/A	16 years and below	Incidence rate ratios	Sign of the X2 equation for SES index, and Poisson regression analysis for all variables. They attempt to account for spatial effects by geocoding population and socioeconomic data.	Over the 25 year period, the incidence rate continued to increase. Adjusted IRR was higher than crude IRR for area income and population density (semi-rural areas of <5000). It was significantly lower in areas of >20,000. Crude IRR at time of diagnosis was higher in areas of average income > 75th percentile in comparison to <25th percentile and in relation to highest level of education.	No other confounding factors are suggested. A consistent message regarding direction of SES and IRR is demonstrated. Individual factors relating to maternal diet, pollution, agriculture could also be tested for in future studies.	Population at risk and SES data were aggregated and even though geographical co-ordinates allocated were of high resolution, there will still be a risk of ecological bias.
Howe, H.L. et al. Relation between Population Density and Cancer Incidence, Illinois, 1986–1990, American Journal of Epidemiology, Volume 138, Issue 1, 1 July 1993, Pages 29–36,	Illinois, USA	To identify race-specific, urban-rural trends in site specific cancer rates. They do not make inferences at the individual level.	They do not clearly state study design but is a cohort study	Residents of Illinois. Source was Illionois state cancer registry. Inclusion criteria: all cancer cases diagnosed 1986-1990, excluding benign brain tumours	Data from Illinois state cancer registry	102 counties	State	County	population density and race	All data from illinois Cancer registry within specified time. Excluding benign brain cancers frame	N/A	incidence rates of all cancers except benign brain cancers	N/A	All ages	Age-standardised site specific incidence rates; trends	Chi-square test for trends by Breslow and Day	Consistent trends of increasing incidence with increasing population density across race-sex groups for cancers of oesophagus, liver, female breast, and cervix, prostate, nervous system and all cancers combined	Race was considered though did not affect trends. There was no record of socio-economic data in REGISTRY used	Limitations are discussed. Confounders not considered eg socioeconomic, access to medical care, prevalence of known risk factors. population density was defined by county not smaller or more homogenous units. Case reports from rural units may have been inferior compared to that from larger/urban institutions. Effect of migration across borders, components of some population density sub-groups aff…	Age standardisation but no covariable adjustment.
Krogsgaard, Michael R, Peder Klement Jensen, Inge Kjær, Henrik Husted, Jan Lorentzen, Berit Hvass-Christensen, Steen Bach Christensen, Klaus Larsen, and Stig Sonne-Holm. "Increasing Incidence of Club Foot with Higher Population Density: Incidence and Geographical Variation in Denmark over a 16–year Period—an Epidemiological Study of 936,525 Births." Acta Orthopaedica 77.6 (2006): 839-46. Web.	Denmark	To investigate the development of the incidence of club foot for girls and boys, and geographical variations over a 16 year period within Denmark. They hypothesise that club foot may be caused by endogenous or exogenous factors including genes and the environment. Immigration may alter incidence but exogenous factors may lead to geographical clustering. They only specify that their aim is descrip…	They clearly state the design of the study as epidemiological.	All patients registered in the Danish National Register and in the National Register of Inborn Malformations utilising one version of the WHO classification codes used between 1978-1993, for consistency.	Using WHO classification codes, those diagnosed with a broad range of inborn foot deformities were identified. After examining patient records and radiographs, in all cases, the most specific diagnosis was used in the study and researchers checked that this fitted the clinical description of the foot. Demographic information obtained from Danish National Demographical Institute for number of birt…	1,126 cases among 936,525 births	Country	District (276 in Denmark)	Population density	They checked for over dispersion in the poisson model but did not account for internal migration across neighbourhoods by prospective parents.	N/A	Those diagnosed and assessed as having club foot defined as "irreducible equinus, varus of the hindfoot, adduction of forefoot and empty heelpad".	N/A	Inborn malformations linked to foetal development	Annual incidence (standard morbidity ratio)	Poisson model with Chi-square-distributed deviance used as test criterion. They do not explicitly model spatial variability.	The incidence for boys was 2.190 times that of girls, an increase of 1.024 per year, 1.43 over the 15 year period (43%). In a comparison across quartiles, the incidence was 1.17 (25-50%), 1.46 (50-75%), 1.35 (75% and above) times greater than the most sparsely populated areas (quartile). The changes in incidence mostly related to isolated club foot rather than those with chromosomal abnormalities…	Potential confounding factors such as individual or area SES affecting parental health are not included in the analyses. The validity of patient records and registers are considered - The first author checked any unclear diagnosis when a consensus could not be reached by the other authors.	They do not discuss other limitations of this study. Strengths include this being the first nation-wide study of club foot incidence over a substantial period of time.	None
Liese, A. D., Lamichhane, A. P., Garzia, S. C. A., Puett, R. C., Porter, D. E., Dabelea, D., . . . Liu, L. (2018). Neighborhood characteristics, food deserts, rurality, and type 2 diabetes in youth: Findings from a case-control study. Health & Place, 50, 81-88.	USA	To evaluate the association of multiple neighbourhood SES characteristics considered separately and jointly, rurality and residing in a USDA food desert, with type 2 diabetes in ethnically and geographically diverse youth. They hypothesised that food desert status of census tract of residents may be associated with the odds of type 2 diabetes, owing to further travel and less shopping frequency l…	Case control study. They do not justify their chosen design but state that it has been able to control for early life and maternal health-level risk factors and adjust for individual-level attributes unlike ecological studies.	Children aged 10 years and over diagnosed with Type 2 diabetes attending two clinical sites (Colorado and South Carolina) between July 2003- March 2006. Control participants were recruited from primary care offices.	Eligible cases identified through clinical networks, paediatric databases, hospital and healthcare providers. Neighbourhood characteristics socioeconomic and demographic descriptions of census tracts from US Census 2000.	91 youth with type 2 diabetes and 202 non diabetic control youth aged 10-19 years.	State	N/A	Parental education, household income, population density, value of housing, percentage of minority population, high school education, percentage of households receiving social security, percentage of population over or equal to 16 years in managerial positions.	No data regarding prior residence or mobility mentioned.	Parental education, household income, value of housing, high school education, percentage of households receiving social security, percentage of population over or equal to 16 years in managerial positions.	Diagnosis of Type 2	N/A	Aged 20 years and below	Odds ratio	Logistic regression models. Do not account for spatial effects.	Neighbourhood characteristics : type 2 diabetes cases tended to reside in census tracts with lower population density, small town environments, a larger minority population, lower educational attainment, lower household income, lower housing value, lower proportion of population in managerial position compared to controls. Adjustment for individual level non-modifiable factors such as age, gender…	Two levels of adjustment for potential individual level confounders were selected - age, gender, race/ethnicity, study site, neighbourhood socioeconomic advantage score attenuated association between odds of diabetes and neighbourhood characteristics, secondly adjusting for breast feeding, mother's diabetes, parental educational income did not alter the results.	Modest size of study sample, participation may have been affected by differing levels of accessing and utilising healthcare provision by potential cases and degree of rurality.	Two levels of adjustment for potential individual level confounders were selected - age, gender, race/ethnicity, study site, neighbourhood socioeconomic advantage score attenuated association between odds of diabetes and neighbourhood characteristics, secondly adjusting for breast feeding, mother's diabetes, parental educational income did not alter the results.
Lovasi, G. S., Quinn, J. W., Neckerman, K. M., Perzanowski, M. S., & Rundle, A. (2008). Children living in areas with more street trees have lower prevalence of asthma. Journal Of Epidemiology And Community Health, 62(7), 647-649.	New York, USA	To describe the direction of magnitude and association between trees and childhood asthma. They hypothesise that in relation to the hygiene hypothesis street trees may explain geographical variation either by encouraging outdoor play or through an effect on local air quality. They state explicitly that their ecological study does not permit inference at the individual level.	They state that they conducted an ecological study in New York City. They do not justify their design.	Age eligible children living in each UHF area. Cases of children aged 4-5 diagnosed with asthma and hospitalisations of children aged < 15 years residing in 42 United Hospital Fund areas (designed to represent hospital catchment areas).	Eligible cases identified through school screening and the New York City Department of Health.	Number of cases not revealed - number of ecological units - 42	City	United Hospital Fund areas (health service catchment areas)	Population density, tree density, percentage: living in poverty; black; latino; proximity to pollution source.	No - this is a cross sectional study.	Percentage of residents below the federal poverty line.	Prevalence of asthma	N/A	Children <15 years	Partial and simple pearson correlation coefficients, relative risk. They do not account for spatial effects.	Partial and simple pearson's r, poisson regression models.	After adjusting for confounders There is a significant correlation between asthma prevalence and population density but not SES. After adjusting for population density, SES and proximity to pollution sources, higher street tree density was associated with lower asthma prevalence but not associated with hospitalisation rates.	They did not control for environmental indoor asthma triggers, they adjusted for all their potential confounders.	This is the first study and findings published on this topic therefore results require further verification by other studies, and need to control for and measure other factors. Their ecological study does not allow inference that trees causally relate to asthma prevalence in children at the individual level. Their observational data may be subject to residual confounding.	They adjusted for all their potential confounders but did not adjust for age or sex.
Mahoney M C (Bureau of Cancer Epidemiology, New York State Department of Health, Albany, New York, USA), LaBrie D S, Nasca P C, Wolfgang P E and Burnett W S. Population density and cancer mortality differentials in New York State, 1978–1982. International Journal of Epidemiology 1990;19: 483–490.	New York State	To describes sex- and site-specific patterns of cancer mortality within five population density quintiles in New York State. They do not state a hypothesis. They stae that the disgn is ecological and inference cannot be made at the individual level.	They state ecological design in the discussion section but do not justify this in introduction.	Population of New York State excluding New York City	1980 US Census for New York State	All cancer deaths 94,504	State	Population density quintiles including villages, towns, cities excluding NY City.	Population density, sex	No- data collected from US population Census	N/A	N/A	Standardised mortality ratio	All ages	Standardised mortality ratio	t-test, 95% CI based on Poisson distribution. They do not account for spatial effects.	A significant linear relationship was observed between increasing population density and increasing SMRs for cancer deaths combined among both males and females.	For rectal cancers, males demonstrated a J shaped pattern of mortality and females demonstrated a U shaped pattern of mortality. Both sexes demonstarted an inverted V shape pattern of mortlaity for malignant melanoma deaths and cervical cancer deaths demonstrated a U shape pattern across the population density quintiles.	No adjustments made for demographic and other characteristics, Migration effects not considered, residents address based on postal box addresses, drawbacks of the ecological study design, several observations possibly due to chance due to multiple comparison between multiple groups.	No additional adjustments made.
Manda, S. O. M., Feltbower, R. G., & Gilthorpe, M. S. (2009). Investigating spatio-temporal similarities in the epidemiology of childhood leukaemia and diabetes. European Journal Of Epidemiology, 24(12), 743-752	England	To investigate the variation in the occurrence of the diseases (T1D and ALL) across electoral wards in the Yorkshire region in the North of England using data from two co-terminus population-based registers limited to a period around the 1991 UK decadal census. To examine the spatial association between the two conditions by including unstructured and spatially structured area level random compon…	Bayesian spatial analysis within ecological framework. They provide rationale for design and extending methodology.	Individuals aged 0-14 years diagnosed with ALL or T1D in the former Yorkshire Regional Health Authority between 1978-2003 aggregated into 5 year time periods. The region was divided into contiguous subregions - electoral wards for Yorkshire region.	Eligible cases identified through 2 coterminus population-based disease registers.	3782 children	Region	Electoral ward	Population mixing, population density, deprivation	No - only used postcode at time of diagnosis	Standardised to all wards in Yorkshire - variables included unemployment, household overcrowding, car ownership and housing tenure.	Incidence of ALL and T1D	N/A	Children 0-14 years	Standardised incidence ratio, relative risk	They model spatial variability	Lower rates of ALL and T1D were observed in areas of high population mixing, high population density and high population mixing. Significant positive correlations were observed for each time period. In the South East , there was a more pronounced association with population mixing than population density or deprivation. Incorporation of a time dependent component to the modelling structure reveal…	All go in same direction - latent variable analysis required to model unobserved exposures such as infections and to include population migration as a covariable and risk factor.	They discuss methods in detail but do not discuss limitations explicitly. They state that they utilise an ecological framework but do not discuss issues of ecological bias.	They used the deviance information criterion to assess the performance of the 4 models, no discussion of adjustment for aggregated data.
McNally, R. J. Q., Alston, R. D., Cairns, D. P., Eden, O. B., & Birch, J. M. (2003). Geographical and ecological analyses of childhood acute leukaemias and lymphomas in north-west England. British Journal of Haematology, 123(1), 60-65.	England	To examine the geographical distribution of the incidence of leukaemia and lymphoma using the Manchester children's tumour registry data 1976-2000. They hypothesise that infections or other geographically varying agents are involved in the aetiology of certain diagnostic subgroups of leukaemia's or lymphomas and case exposure to the agents may be expected to vary by residential location. They cau…	They state clearly that this is an ecological study and refer to it regularly throughout the report.	Children 0-14 years of age diagnosed with acute leukaemia and lymphoma resident in the counties of Greater Manchester or Lancashire registered in Manchester's children's tumour registry 1976-2000. Histologically and/or cytologically verified. Patient age is stratified into three age groups (no explanation supplied for age groupings). They do not explicitly justify why they used ward based data.	Cases from Manchester's children's tumour registry 1976-2000. Histologically and/or cytologically verified.	910 children	County	Census ward level	Population density, ward level deprivation scores, child population density, percentage of population that is white; Pakistani; Indian.	No - residential address was taken at time of diagnosis only and not recorded prior to diagnosis.	Townsend score for deprivation at ward level - combination of measures: unemployment, household without access to car, home tenancy, household overcrowding.	Incidence of acute leukaemia and lymphoma	N/A	Child health 0-14 years	Standardised morbidity ratios, relative risk.	Univariate analyses, Poisson regression. They do not conduct spatial analysis.	There was a significant monotonic relationship between higher rates of ALL incidence and greater levels of population density(p = .05). Further analysis showed that this was largely due to cases of PB_ALL and T‐cell ALL and not null‐ALL. As numbers were small, statistical significance was not achieved. Higher rates of ANLL were seen in less densely populated wards, although this did not reach sig…	Additional possible confounding factors are not identified. They do not appear to compare population density with Townsend score components.	Population density and deprivation scores are ward-based and not individual characteristics. Area-level data have been assigned to individual cases. Findings cannot be inferred from grouped data to individuals.	They use a stratified sample. The log of the expected number of cases was used as the off set.
McNally, R. J. Q., Alston, R. D., Cairns, D. P., Eden, O. B., Kelsey, A. M., & Birch, J. M. (2003). Geographical and ecological analyses of childhood Wilms' tumours and soft-tissue sarcomas in North West England. European Journal Of Cancer (Oxford, England: 1990), 39(11), 1586-1593.	England	To study the geographic distribution of Wilms tumours and soft tissue sarcomas for 0-14 year olds included in a population-based registry from North West England from 1976-2000. They hypothesise that because previous evidence indicates a link between pesticides and chemical emissions with WT then case exposure to the agents may be expected to vary according to residential location. They specify t…	They state clearly that this is an ecological study and refer to it regularly throughout the report.	Children 0-14 years of age diagnosed with Wilms tumour and soft tissue sarcomas resident in the counties of Greater Manchester or Lancashire registered in Manchester's children's tumour registry 1976-2000. Histologically and/or cytologically verified. Patient age is stratified into three age groups (no explanation supplied for age groupings). They do not explicitly justify why they used ward base…	Cases from Manchester's children's tumour registry 1976-2000. Histologically and/or cytologically verified.	320 children	County	Census ward level	Population density, ward level deprivation scores, child population density, percentage of population that is white; Pakistani; Indian, urban/rural status.	Residential address was taken at time of diagnosis. However, there was a close correlation between distribution of the addresses at birth and the addresses at diagnosis for the levels of aggregation.	Townsend score for deprivation at ward level - combination of measures: unemployment, household without access to car, home tenancy, household overcrowding.	Incidence of Wilms tumours and soft tissue sarcomas.	N/A	Child health 0-14 years	Standardised morbidity ratio (SMR) Relative risk.	Poisson regression, univariate and multivariate analyses. Used Smans Test to test for spatial autocorrelation at the district and ward levels to indicate adjacency of areas with high or low rates.	There was a non-linear relationship between Wilms tumour incidence and population density; with a higher incidence associated with wards with low deprivation scores and which included a greater proportion of Whites. RMS rates were higher in less deprived and more rural areas.	Additional possible confounding factors are not identified.	Limitations include: SMRs were calculated using indirect standardisation preventing any comparison to another study's outcomes, adjustment using Bayes method was not effective owing to low numbers in the analysis, areal-level data have been assigned to individual cases and this is therefore prone to the ecological fallacy.	Adjustment using Bayes method was not effective owing to low numbers in the analysis.
McNally, R. J. Q., Basta, N. O., Errington, S., James, P. W., Norman, P. D., Hale, J. P., & Pearce, M. S. (2015). Socioeconomic patterning in the incidence and survival of teenage and young adult men aged between 15 and 24 years diagnosed with non-seminoma testicular cancer in northern england. Urologic Oncology, 33(12), 506.e509-514.	England	To assess geographical variation in incidence and survival of cases of non-seminoma testicular cancer that might arise as a result of lifestyle or environmental factors related to area-level population density and area-level socioeconomic deprivation. They hypothesised that factors influencing geographical heterogeneity of incidence and survival of non-seminoma testicular cancer is modulated by d…	Ecological study. They describe the need for a study that explores geographical variation over and above survival and incidence rates.	Cases of non-seminoma testicular cancer in teenage and young adult men aged 15-24 between 1968-2006 taken from the Northern Region Young Persons Malignant Disease Registry.	Cases of non-seminoma testicular cancer in teenage and young adult men aged 15-24 between 1968-2006 taken from the Northern Region Young Persons Malignant Disease Registry.	292 cases	Region	Census ward level	Population density and Townsend deprivation score.	Not reported.	Townsend score for deprivation at ward level - combination of measures: unemployment, household without access to car, home tenancy, household overcrowding.	Incidence of non-seminoma testicular cancer	Survival rate	Age 0-24 years	Age standardised incidence rates, relative risk, hazard ratio.	Negative binomial regression, Univariate and multivariate Cox regression models. They do not model spatial variability.	Incidence was not related to area-level population density, population density did not affect the risk of death. Lower incidence rate was associated with living in areas of greater household overcrowding. A 1% increase in unemployment rate increased the HR by 4.3%.	Additional possible confounding factors are not identified.	Limitations include: Census ward population density and Townsend scores may not be related to characteristics of individual cases and must only be seen as ecological proxies. These area level measurements have been allocated to individuals. It is a possibility that there could be unknown confounders that show similar variation of spatial patterns. Demographic, socioeconomic, and case population d…	Models were adjusted for age and time period.
Meijer, M., Mette Kejs, A., Stock, C., Bloomfield, K., Ejstrud, B., Schlattmann, P. (2012) Population density, socioeconomic environment and all-cause mortality: A multilevel survival analysis of 2.7 million individuals in Denmark, Health & Place, 18(2), 391-399.	Denmark	Their hypothesis is that neighbourhoods primarily influence individual health behaviour resulting in disease and mortality. Their second aim to is to further explore the hypothesis and previous research which suggests that population density is associated with cancer and this may be linked to concentration of risk within urban centres. The level(s) of inference to which their investigation is int…	Study design stated. Multilevel design.	Individual data from Statistics Denmark on January 1 2004-December 31 2006. This who emigrated were not included even if they returned during study period.	Individual mortality data drawn from Statistics Denmark for those living in Denmark born before 1971 and after 1925.	2,731,276 Danes	Country	Parish - areas with a church	Parish characteristics of population density, hemeroby, proportion of unemployed-disability pensioners-semi/unskilled workers; area level income and education.	Parish-level characteristics measured in 1995 to give 10 year latency period between neighbourhood exposure and death.	Individual SES included highest obtained education and recoded to ISCED (three categories); disposable gross income after tax and interest per person deflated to year 2000 price levels and divided by number of people in the household elevated by a factor of 0.6; marital status; occupation transposed into six class European Socio-economic classification;	N/A	Not diagnosis as all-cause mortality	Adult	Hazard ratio for neighbourhood differences	Shared frailty models. Streg procedure with two parameter Weibull survival distribution and a gamma frailty distribution. Analysis were age stratified to check if areas have similar effects on different age groups. Spatial effects were not accounted for.	Factors associated with excess mortality include male; older age; low occupation class; unemployment; disability and old age pension. population density and hemeroby were not associated with excess mortality when stratified across parish level characteristics. Unadjusted models showed all ALSES factors explained variation except skilled/unskilled workers in two younger age groups. population dens…		Selection bias avoided by including all Danes other than first and second generation immigrants and those with missing data on education, income, occupation-based SES. Including these also reduced possibility of residual confounding by SES. Limitations include limited latency time period, risk of residential misclassification due to resident mobility, measurement of variables at one area level sc…	Models adjusted for several indicators of both individual and area level SES, as well as individual level age, sex and marital status.
Meijer, M., Bloomfield, K., Engholm, G. (2013) Neighbourhoods matter too: the association between neighbourhood socioeconomic position, population density and breast, prostate and lung cancer incidence in Denmark between 2004 and 2008. Journal of Epidemiology and Community Health 67(1), 6-13.	Denmark	Their hypothesis is that higher alcohol intake in high SES areas increases individual consumption; PSA testing is higher in affluent areas and encourages individual testing; residence in a deprived area and higher tobacco outlets situated there leads to higher uptake of smoking. Levels of inference specified are both area-level and individual.	Study design not stated. Multilevel design. At time of study, few studies had simultaneously combined individual and area level data to investigate whether area level characteristics are independently associated with cancer incidence.	All residents of Denmark from 2004 followed until 2008.	Data linkage Statistics Denmark and Danish Cancer Registry.	1,539,162 women for breast cancer; 799,839 men for prostate cancer; 1,662,228 women and men for lung cancer analyses.	Country	Parish - areas with a church	Population density, area level unemployment.	Characteristics of neighbourhoods were measured in 1995 to allow for 10 year latency period between exposure and diagnosis.	Annual family income as per Danish formula; Occupation based on six class European socioeconomic classification plus four classifications of unemployment.	Breast cancer diagnosed after age 30, lung and prostate diagnosed after age 50	N/A	Adult	Hazard rate	Shared frailty models. Streg procedure with two parameter Weibull survival distribution and a y frailty distribution. Spatial effects were not accounted for.	Individual factors explained 82%, 36%, 66% of variation and neighbourhood factors explained 84%, 39% and 85% of variation for breast, prostate, lung respectively. Higher individual SES was associated with increased risk of breast cancer, prostate cancer and reduced risk of lung cancer. Densely populated areas were associated with increased risk of breast cancer, but no effect was found for ALSES …	When adjusted for age and sex, the effect of individual level factors were associated with the three cancers. Individual education was not associated with prostate cancer. Parish level SES was not associated with breast cancer and population density was not associated with prostate cancer.	Confounders not available for this study included use of mammography, menopause, age of first child, family history of breast cancer/prostate cancer and use of PSA testing. No access to direct area level measures including number of alcohol and tobacco outlets.	Running model for breast cancer without including breast screening as a factor did not affect association with high and low population density but did have a small influence on estimate of lowest density. In sensitivity analyses, ALSES (unemployment rates) was added to model for breast cancer and population density added to model for prostate cancer. Both factors remained insignificant. There was…
Muquit, S., Parks, R., & Basu, S. (2015). Socio-economic characteristics of patients with glioblastoma multiforme. Journal Of Neuro-Oncology, 125(2), 325-329.	UK	To ascertain whether there is a correlation between socioeconomic characteristics with incidence of GBM glioblastoma multiforme. They hypothesise that GBM incidence is related to socioeconomic status similar to other cancers. They do not specify level of inference in this ecological retrospective study.	They state that they conducted a retrospective clinical epidemiological study. They did not explain their ecological approach explicitly.	Study population was GBM brain tumour patients in a single hospital over a 6 year period. They justify their use of individual markers in order to allow for ease of comparison to other studies.	GBM patients identified by theatre logs, medical records and histopathology reports between 2006-2012.	2,859 patients with brain tumours. Of these 880 diagnosed WHO grade 4 GBM.	Region (272 wards)	Council ward	Population density, average weekly income, percentage unemployed, indices of deprivation, percentage of households with no car.	Home address only collected at time of diagnosis.	Population density, average weekly income, percentage unemployed, indices of deprivation, percentage of households with no car.	Incidence of GMB	N/A	All ages	Pearson's r	Bivariate correlation analysis. They do not account for spatial effects.	Incidence of GBM was higher in areas with lower population density, perhaps due to less overcrowding in suburban area rather than inner cities. Statistically significant association between higher incidence and higher average weekly income; lower unemployment; high car ownership. Wards with more deprivation had a lower incidence of GBM compared to less deprived wards.	Confounding factors such as age or sex etc. not taken into consideration.	No limitations discussed. They do not discuss ecological bias but state that causation cannot be assumed.	No adjustments made.
Nguyen, Q. C., Khanna, S., Dwivedi, P., Huang, D., Huang, Y., Tasdizen, T., . . . Nguyen, T. T. (2019). Using Google Street View to examine associations between built environment characteristics and US health outcomes. Preventive medicine reports, 14, 100859.	USA	To examine whether our constructed indicators of urban development predict county-level chronic disease, premature mortality, self-rated health and health behaviours. They do not specify level of inference.	They do not state study design.	All states within USA; ecological units - 16 million GSV of street intersections and census tract.	They collected images from a subset of 2143 counties. They collected county health data from external sources that age-adjusted measures to the 2000 standard population.	Not supplied	Country	County	Built Environment - highway, rural, grassland.	No	From 2010-14 American Community Survey, a standardised factor score summarising four variables: % unemployed; % with some college; % with high school diploma; % children in poverty; % single parent households.	Prevalence of fair/poor health; diabetes; obesity; physical distress; % mental distress.	Years of potential life lost per 100,000 people.	All ages	Correlation coefficient R- differences in prevalence	Adjusted linear regression models. They account for spatial effects.	Those living in areas with greater connectivity by highways have better health outcomes. Economic disadvantage was related to fewer highways, more rural areas and fewer grasslands. Greater population density was related to modestly fewer highways. The GSV rural area variable was correlated with the census tract rural designation and population density. Tertiles of population density were similarl…	Economic disadvantage was related to less highways and more rural areas, greater population density was related to modestly fewer highways. At the census tract level Higher levels of population density associated with greater obesity, diabetes, physical distress and mental distress (not reported in text, but evident in Table 5).	They state that cause and effect cannot be assumed as this is an observational study.	No additional adjustments made.
Phillips, D. I. W., Osmond, C., Williams, M. L., & Jones, A. (2017). Air pollution in early life and adult mortality from chronic rheumatic heart disease. International Journal Of Epidemiology, 46(4), 1107-1114.	UK	To investigate whether air pollution in early life is linked to subsequent rheumatic heart disease. They hypothesise that early respiratory infection might predispose to the development of RHD or both conditions could be linked by an unknown environmental risk factor. They do not specify level of inference but suggest causality between individuals and exposure.	They do not state the study design.	Population of England and Wales	ONS mortality statistics of RHD 1993-2012	3939 cases	Country	Local Authority	Air pollution, social conditions including social class, residential crowding, population density, education.	No	% of households with over 1 person per room, % leaving school before aged 15 years, social class score.	N/A	Mortality from RHD	Aged between 35-74 inclusive	standardised mortality ratio, relative risk	Poisson regression, conditional independence analysis partial correlation	There were strong relationships between domestic air pollution and RHD mortality. Air pollution is associated with RHD independently of density, social class, education, crowding. However crowding at any level independently and in combination with air pollution always increases risk. In multivariable analyses, population density is not associated with RHD mortality.	They did not account for nature of occupation.	Lack of direct measurement of smoke exposure, use of mortality as index of prevalence of RHD. They state that even though associations are strong, findings are based on ecological data.	They adjusted for age. Multivariate analyses included all variables: domestic air pollution; industrial air pollution; power station; social class; crowding; density; education
Puett, R. C., Lamichhane, A. P., D Nichols, M., Lawson, A. B., A Standiford, D., Liu, L., . . . Liese, A. D. (2012). Neighborhood context and incidence of type 1 diabetes: the SEARCH for Diabetes in Youth study. Health & Place, 18(4), 911-916.	USA	To explore the association of neighbourhood characteristics and T1DM incidence. To investigate the relationship of T1DM incidence with neighbourhood level socioeconomic status independent of individual level race/ethnic differences. They hypothesise that lower population density and various indicators of more affluent neighbourhood SES would be associated with T1DM incidence and that population d…	They state it is an ecological study. They do not justify the design but they justify the need to explore environmental factors beyond familial and genetic factors.	All cases of T1DM occurring in youth < age 20 at 4 centres in 4 states included in SEARCH study. Grouped by gender and age when calculating standardised incidence ratio. Calculate specific SIRs for race/ethnicity	All cases registered in 2002-2003	1502 cases	Research centres within States	Census tract	Population density, percentage: living in poverty, high school education or above; median household income; median housing value; racial composition.	No	Percentage: living below federal poverty line, high school education or above; median household income; median housing value.	Incidence of T1DM	N/A	Age 0-19	Standardised incidence ratio and relative risk	Generalised linear mixed models; Poisson mixed models.	Living in a census tract of medium population density or a suburban type areas was associated with a significantly increase risk of T1DM incidence. In areas with least and greatest population density risk of T1DM incidence increased with increasing income. Overall T1DM incidence appeared to increase with greater affluence regardless of population density.	Individual level SES factors not controlled for.	They warn of ecological bias and limitations. They conducted analysis with individual-level race/ethnicity but most of their environmental markers were at the area-level. Future studies will need to determine at which level is most influential for T1DM incidence. Many variables were correlated and varied in size limiting multivariate analyses.	All models were adjusted for race, age, sex and centre.
Rogers, M. A. M. (2019). Onset of type 1 diabetes mellitus in rural areas of the USA. Journal of Epidemiology & Community Health, 73(12), 1136-1138.	USA	To assess and evaluate any association between the onset of T1D and residence in rural areas in the USA. They do not state level of inference.	They do not state study design. It is an ecological and epidemiological study. They state that they designed the study because of the wide availability of health insurance data. Previous evidence points to gastrointestinal viruses being possible factors along with viruses in untreated drinking water leading to T1D.	One health insurer database containing 77 million people. No restrictions were made by age or sex.	All cases extracted from January 1 2001- 30th June 2017 then incidence of T1D identified.	43,827 individuals with a residential zip code.	Country (50 States)	Zip code tabulation areas (ZCTA) were used to form three categories - the percentage of people who lived on farms, population density, percentage of households in rural areas within each ZCTA (places with less than 2500 people and not considered urban by definition of census bureau).	Population density, rurality, farmland	No	N/A	Incidence of T1D	N/A	All ages	Incidence rate ratio	Zero-inflated negative binomial regression	Incidence of T1D was highest in areas of low population density across the 50 states. Individuals in the lowest population density areas had incidence rates that were 2.28 times (95%CI 2.08 to 2.50) that of individuals in the highest population density areas. In rural areas, individuals had a 63% increased risk of developing T1D compared to individuals residing in the least rural areas. Additiona…	Age, ancestry, northern latitude did not confound overall finding. They did not control for SES factors.	They don't discuss limitations. They don't discuss ecological bias.	They adjusted for age, race, Scandinavian ancestry, adjacency to Canada.
Rooney J. P., Tobin K., Crampsie A., Vajda A., Heverin M., McLaughlin R., Staines A., & Hardiman O. (2015). Social deprivation and population density are not associated with small area risk of amyotrophic lateral sclerosis. Environ Res. 142: 141–147.	Ireland	To examine ALS spatial incidence using small areas and comparing this with previous analysis using electoral divisions, and to examine associations between ALS incidence and population density and social deprivation. They only specify area-level inference for this investigation.	They do not state the design of the study. This is an ecological study, using spatial analysis.	Population - residents of Ireland. All eligible cases. Boundary data from 2011 Census for small areas from Ordinance Survey Ireland and 2006 census data for population data. This led to a small number of polygon joins to ensure compatibility. Indirect standardisation by five year age group and sex applied to each SA population. Aggregated to over and under 55 and limb or non limb onset.	From Irish ALS register all diagnosed cases between January 1995-December 2013.	18,222 small areas; 1701 cases.	Country	Small areas - 50-200 households	Population density and area level social deprivation	No	Demographic, social class and labour market dimensions at small area level calculated through confirmatory factor analysis.	Diagnosis of ALS	N/A	Adults all ages	Bayesian Smoothed incidence for relative risk for SAs; regression coefficient R2	They explicitly model spatial variability. Bayesian smoothing, linear regression and cluster analysis.	Two geographical areas of lower risk were identified. No associations were observed between incidence and population density or social deprivation.	Individual SES and length of time at residency have not been controlled for.	Owing to lack of measuring length of time living at residential location, the findings can not shed light on early life exposure and associated risk factors. They do not discuss the possibility of cross-level bias however this is minimised by spatial analysis where they have used a very high number of units at the smallest geographical area.	Subsequent cluster analysis revealed two areas of low risk in areas of lower than average population density.
Samuelsson, U., Westerberg, L., Aakesson, K., Birkebæk, N. H., Bjarnason, R., Drivvoll, A. K., . . . Hanberger, L. (2020). Geographical variation in the incidence of type 1 diabetes in the Nordic countries: A study within NordicDiabKids. Pediatric Diabetes, 21(2), 259-265.	Nordic countries - Denmark, Norway, Sweden, Iceland	To describe the geographical distribution of T1D in 4 countries; to examine whether there are differences within and between countries; to discover whether geographical gradients exist and the relationships with population density, GDP and foreign background. They do not specify level of inference.	They do not state study design or offer clear rationale.	Taken from population of 4 countries, children 0-14 years, diagnosed with T1D. All residential data was aggregated to regional level.	T1D diagnosed and registered in 4 countries between 2006-2011.	7560	Nordic European region (four countries)	Regional administrative level	Population density, GDP.	No	Only use GDP from 2011 as proxy for SES	Incidence of T1D	N/A	Age 0-14 years	Standardised incidence ratio; Binomial regression coefficient, 95% CI	They do not model spatial variability.	There were no differences in incidence across Iceland. Differences in incidence pronounced in 10-14 years age group but not in 0-5 age group. Lowest incidence rate in most densely populated areas. Incidence is lowest in Iceland and highest in Sweden. The effect of density did not differ between countries.	Individual SES not taken into account.	Individual variables not collected in this study were ethnicity, immunological and genetic profiles.	No adjustments made.
Schwartz, G. G., Klug, M. G., & Rundquist, B. C. (2019). An exploration of colorectal cancer incidence rates in North Dakota, USA, via structural equation modelling. International Journal Of Colorectal Disease, 34(9), 1571-1576	USA	To explore candidate demographic and geographical determinants of high levels of colorectal cancer in North Dakota. They state that they can only make inferences at area-level not individual level.	They state it is an ecological study. They justify conducting a hypothesis generating study owing to high incidence of CRC.	53 counties of North Dakota	Diagnosed cases from North Dakota state-wide registry 1997-2014 restricted to white non-Hispanics and excluding counties with less than 10 cases.	Not disclosed.	State	County	Population density, median household income, poverty rate, average farm size, percentage of county fertilised, average amount of nitrate fertiliser used per farm, size of cattle population per capita, screening practices. uranium content of soil, average indoor radon level, source of drinking water.	No	Household income, poverty rate from US Census.	Incidence of CRC	N/A	All ages	Correlation coefficient	No direct relationship across variable but in multiple linear regression only population density and well water significantly predicted CRC rate. Structural equation modelling revealed that farming was correlated with uranium which was also correlated with radon, and farming was also correlated with population size and well water.	All correlations were non-significant. After multiple linear regression only well water and population density predicted CRC rate (although the authors describe it is significant, the p=value is 0.08). Structural equation model indicated that wellwater was a significant predictor.	Confounding factors do not go in differing directions.	Other risk factors such as physical activity and alcohol consumption were not available, as ecological study cannot make claims for individuals within these counties.	Incident rates were adjusted for age but due to small case numbers were not adjusted for gender.
Scott, K.M. et al. (2010) The association between ALS and population density: A population based study, Amyotrophic Lateral Sclerosis, 11:5, 435-438,	UK	To assess whether rural residence is associated with susceptibility to amyotrophic lateral sclerosis. They specify their hypothesis. They do not specify level of inference.	Not stated. But an Ecological study. They do not justify study design.	25 boroughs and districts in South-East England. Eligibility (residence) defined using pre-existing administrative units. They do not justify their choice of ecological unit.	ALS Register of South-East England 1995-2005	368	Region	Borough or non-metropolitan district	population density, age, sex	No, however cases were those with Diagnosis of ALS and Resident at any postcodes within catchment area for more than 6 months.	N/A	Diagnosis of ALS	N/A	All ages	age- and sex- adjusted relative risk	Adjusted linear regression models. They do not account for spatial effects.	After adjusting for age and sex, people with ALS were more likely to be resident in areas of high population density at diagnosis.	Mann Whitney U test used to test for differences in adjusted relative risk between any categorised population densities.	Limitations were mentioned. Recording only residence at diagnosis without considering effects of migration and that exposure may have occurred years prior. Population density was defined by available administrative boundaries based on an average for the area rather than moving average around each incident case. Ascertainment bias of rare disease cannot be ruled out. No dicusssion of ecological bi…	No additional adjustments made.
Sharp, L., Donnelly, D., Hegarty, A., Carsin, A.-E., Deady, S., McCluskey, N., . . . Comber, H. (2014). Risk of several cancers is higher in urban areas after adjusting for socioeconomic status. Results from a two-country population-based study of 18 common cancers. Journal Of Urban Health: Bulletin Of The New York Academy Of Medicine, 91(3), 510-525	Republic of Ireland and Northern Ireland.	To examine whether there were urban/rural variations in the incidence of 18 cancers after adjusting for SES. They specify that this is only an area-level study.	They state it is a population-based study. Epidemiological and ecological design. They do not discuss rationale for this design.	Whole populations of Northern and Republic of Ireland. All cancers diagnosed between 1995-2007 in Ireland and Northern Ireland. Ecological unit: wards (NI) and electoral division (RoI) level utilised as it is the smallest geographical unit of data available.	All cancers diagnosed between 1995-2007 from the National Cancer Registry Ireland and the Northern Ireland registry.	341, 787 cases	Geographical island (two countries)	Electoral ward/division	Population density, proportion of economically active population aged 16-74 resident in area and unemployed; educational attainment - proportion resident in area with university degree; elderly living alone - proportion aged >75 living alone.	No	Proportion of economically active population aged 16-74 resident in area and unemployed; educational attainment - proportion resident in area with university degree; elderly living alone - proportion aged >75 living alone.	Incidence of 18 cancers	N/A	All ages	Relative risk, correlation coefficient	They do not model spatial variability. Negative binomial regression and spearman rank correlation.	After adjusting for SES, urban/rural differences were evident for 12 of 18 cancers. In 11 sites, risk was significantly higher in people residing in urban compared to rural areas except for prostate cancer.	Individual SES not taken into consideration.	They warn of the ecological fallacy, findings could be related to artefacts within routinely collected data, their definition of urban was 15 people or more per hectare which is low in comparison to other regions. Individual-level SES information was not available and could lead to residual confounding.	The urban/rural risk estimates were adjusted for country, age and SES factors.
Sheehan, A., Freni Sterrantino, A., Fecht, D., Elliott, P., & Hodgson, S. (2020). Childhood type 1 diabetes: an environment-wide association study across England. Diabetologia. doi:http://dx.doi.org/10.1007/s00125-020-05087-7	England	To explore a wide range of environmental factors and their association with the incidence of childhood T1D in England. They state that inference was not made at the individual level.	Ecological study. They justify their design - they wish to explore potential variables for future testing.	Children aged 0-9 in England. April 2000-March 2011.	Diagnosed with T1D and registered in NHS digital hospital episode statistics records.	13948	Country	Local authority district	Meteorological, land use, demographic and environmental pollution variables.	No	Domains of the Index are income deprivation; employment deprivation; health deprivation/disability; education, skills, training deprivation; barriers to housing and services; crime.	Incidence T1D	N/A	Aged 0-9 years	Relative risk	Univariable Poisson regression in a Bayesian framework; multivariable Poisson ecological regression. They model spatial variability.	The variables that were associated with the incidence of diabetes included population density, air pollutants, lead in soil, radon, outdoor light at night, overcrowding, ethnicity. A negative association was found between T1D and both population density and light at night however the variables were highly correlated.	Family history, diet, lifestyle were not considered.	They were unable to exclude children who moved before the introduction of a unique identifier. Also acknowledge ecological bias.	They adjusted for age and sex.
Staines, A., Bodansky, H.J., McKinney, P.A., Alexander, F.E., McNally, R.J.Q., Law, G.R., Lilley, H.E.B., Stephenson, C., Cartwright, R.A. (1997) Small area variation in the incidence of childhood insulin-dependent diabetes mellitus in Yorkshire, UK: Links with overcrowding and population density. International Journal of Epidemiology 26(6), 1307-1313.	UK	To explore the role of environmental factors in the aetiology of IDDM. They state specific objectives. They state this is an ecological study but they do not specify level of inference but later infer findings to children.	They state ecological study. They provide a brief justification for their design.	Counties of West Yorkshire, North Yorkshire and Humberside in the north of England. Children < 17 years. They justify using electoral wards which are small area (less than 10,000 people) rather than country level.	Data from Yorkshire Regional Children’ s Diabetes Register.	1490 children	County	Electoral ward	population density,urban-rural, isolation ,employment status, housing tenure, overcrowding, access to a car	No	Townsend score for deprivation at ward level - overcrowding-% of houses with more than one person per room, housing tenure, access to a car, unemployment.	Number of cases diagnosed with IDDM	N/A	0-17 years	Incidence rate ratio	Univariate and multivariate analysis. Modelled for spatial variation. Poisson regression analysis, adjustment for extra-poisson variation.	Children living in areas with many overcrowded houses, and with a high population density are at significantly reduced risk of developing IDDM. These factors are more strongly related than to deprivation indices/scores.	Adjustment using all covariates. Aprat from urban-rural status, they all go in same direction.	Limitations were discussed. Did not adjust for confounders such as breastfeeding and maternal age. They do not discuss limitations of an ecological study.	No additional adjustments made.
Tunstall, H., Mitchell, R., Gibbs, J., Platt, S., & Dorling, D. (2012). Socio-demographic diversity and unexplained variation in death rates among the most deprived parliamentary constituencies in Britain. Journal of Public Health, 34(2), 296-304.	Britain	To assess the degree of variation in socio-demographic factors among deprivation deciles and how variables associated with deaths differ among the most deprived areas. They hypothesise that the large variation in death rates between deprived areas in Britain reflects their socio-demographic diversity and that there are differences in the associations between socio-demographic characteristics and …	Ecological study. They do not state the study design.	All parliamentary constituencies in Britain (1997-2001)	Death registrations from ONS and GROS (1996-2001)	Population of Britain	Country	Parliamentary constituency	Deprivation, population density, proportion of population in a BME group, proportion change in population 1971-2001.	No	Male unemployment, residents in households with no car, residents in households with an economically active head of household in social classes 4 - 5, residents in households with one or more persons per room.	N/A	Death rates	All ages	Pearson's R; Coefficient, r2	Standard error; Pearson's correlation, linear regression models. They do not model spatial variability.	From correlational analysis, there was a positive association between death rates and population density for constituencies of all levels of deprivation, however amongst the 7th-10th most deprived decile there was a statistically negative association. In a regression model, for all constituencies, there was a negative coefficient for population density and when measured within separate deprivatio…	Confounding factors appear to go in different directions however this may be due to the carstairs index indicator of overcrowding.	They acknowledge that their findings are limited by the scale of the units selected and any internal variability within these units. They also highlight significant co-linearity between variables within the regression models.	The final regression model adjusts for all variables simultaneosuly
Van Cauwenberg, J., Dunstan, D., Cerin, E., Koohsari, M. J., Sugiyama, T., & Owen, N. (2019). Population density is beneficially associated with 12-year diabetes risk marker change among residents of lower socio-economic neighborhoods. Health & Place, 57, 74-81.	Australia	To examine the association of neighbourhood population density with 12 year changes in Type 2 diabetes risk and potential moderation by neighbourhood socioeconomic status. Based on the theory of differential susceptibility, they hypothesised that post challenge glucose levels would increase because of participant ageing and lower level population density and a difference in increases would be mor…	Multilevel study drawing on data from a population-wide prospective cohort study. They do not state or justify their design.	Population study (whole of Australia) - using those aged 45 and above	Cohort from population study excluding those aged under 45, those who relocated during study period, those diagnosed with diabetes or cardiovascular disease at baseline, those reporting themselves limited a lot in mobility (ability to walk 0.5km)	4876	Country	Census collector districts (smallest geographical unit as defined by Australian bureau of statistics )	Neighbourhood population density, neighbourhood SES	Yes - they excluded participants who moved over the study period. However they did not have information about relocation prior to period one of the study.	Index included proportion of residents with lower income, educational attainment, unemployment rate, jobs in unskilled occupations, proportion indigenous, proportion of separated/divorced residents.	Morbidity - change in post-challenge plasma glucose levels	N/A	Age 45 years and above	Marginal means, odds ratio and confidence intervals	Generalised linear mixed models logistic regression	In lower SES neighbourhoods, there was no change in plasma glucose between time period 1 and 2 in comparison to medium and high density neighbourhoods. Between time 2 and 3, plasma glucose significantly increased by 7% and 5% in low and medium density neighbourhoods but remained stable in high density neighbourhoods. Between periods 1 and 3, glucose increased significantly by 6% in low density ne…	sidewalk availability, greenspace, street connectivity and availability of physical activities were not measured.	Relatively high loss to follow up of participants, observed effects are small with only 6% of variance explained in final model, analysis not adjusted for neighbourhood self selection except at one time period, neighbourhood population density was measured in the administratively defined districts rather than using spatial buffers.	All analyses were adjusted for age, gender, educational level, income, family history, occupation etc.
van der Aa, M. A., de Vries, E., Hoekstra, H. J., Coebergh, J. W. W., & Siesling, S. (2011). Sociodemographic factors and incidence of melanoma in the Netherlands, 1994–2005. European Journal of Cancer, 47(7), 1056-1060.	Netherlands	To explore relationships between sociodemographic factors and incidence of melanoma in the Netherlands identifying higher risk groups at ecological level.	Ecological analysis. They briefly justify this by highlighting the need for greater exploration of time/space factors and particularly SES .	Population study - All cases of invasive cutaneous melanoma in Netherlands (1994-2005). All municipalities included - no justification given.	Selected from Netherlands cancer registry.	29784	Country	Municipality	Population density, SES - mean annual income per household, % of households with low income, % of households with low education.	They did not take into account migration.	Mean annual income per household, % of households with low income, % of households with low education	Incidence of invasive cutaneous melanoma	N/A	All ages	World standardised incidence rate, odds ratio and confidence intervals.	Chi square, univariate and multivariate logistic regression analysis. They do not model spatial variability.	An increase in risk of melanoma was seen in municipalities with high population density. Incidence was significantly lower in areas with low population density. Low neighbourhood SES was related to older age at diagnosis, and more advanced stage at diagnosis and thicker melanomas. Models revealed that people living in municipalities with a high population density and a low proportion of populatio…	Confounding factors population density and SES go in the same direction.	Owing to the ecological fallacy direct relationships cannot be ascertained between distribution of exposure an health outcomes. They discuss this in detail. Migration has not been taken into account. SES scores were not available for every year.	They adjusted for all factors in multivariate models, however they do not state that they adjust for age adjusted incidence rates.
Villanueva, V., & Garcia, A. M. (2000). Mortality and socioeconomic indicators in Spain 1962-1991. European Journal Of Public Health, 10(4), 268-273.	Spain	To describe the evolution of mortality and some socioeconomic indicators in Spanish provinces over period 1962-1991. To assess the association between health levels as measured through mortality rates and economic situation as measured through selected SES indicators. They do not specify level of inference.	Ecological cross-sectional study (repeated over the time period) - they state that they adopted this design because of availability of aggregated data owing to shortage of disaggregated data at the provincial level.	Population - residents of Spain. All measures were at provincial aggregational level.	Secondary data only from National Institute for Statistics of Spain and Bilbao Bank.	50 Spanish provinces	Country	Province	GNP per head, economic activity rate, unemployment rate, population density, functioning beds in state hospitals, state school units.	No	GNP per head, economically active people per 100, unemployed people per 100 eligible people.	N/A	All cause infant and adult mortality	All ages	Adjusted mortality rate, convergence sigma coefficient, multiple regression coefficient	Linear regression and multiple regression. They do not model spatial variability.	Over the study period, mortality rates decreased and SES indicators converged between provinces (excluding population density), but differences in mortality rates between provinces did not decrease. SES factors were consistently associated with mortality over the whole study period. The variable most consistently associated with adult mortality rates was unemployment: mortality higher in province…	No individual level SES factors utilised in this study.	Analysis of specific causes of death or of specific groups were not conducted. No assumptions were made of time lag from beginning of exposure to potential effect, unequal distribution of explanatory factors within groups were not accounted for, indicators were limited and crude for some variables.	The final regression model adjusts for all variables simultaneosuly
Wickrama, K. A. T., Wickrama, K. A. S., & Romas, J. A. (2005). The relationship of individual, family, and community characteristics with physical health: an adult study in 27 rural Minnesota counties. The Journal Of Rural Health: Official Journal Of The American Rural Health Association And The National Rural Health Care Association, 21(4), 378-382.	USA	To investigate associations between the proportion of farm families in rural counties and the health outcomes of rural individuals, independent of county poverty rate and individual and family SES. They hypothesise that unemployment is a negative factor and intensifies harm to health in counties with larger percentage of farmer families. They state that their findings demonstrate associations at …	Socio-epidemiological and ecological study conducting multilevel analysis.	Population of all non-metropolitan counties in Southern Minnesota.	Data taken from previous survey - Regional Health Profile 2002. Stratified random sampling using telephone directories from 27 counties.	10485	State	County	Income, education, employment status, having children at home, proportion of farmers, county population density, county ethnic composition.	No	Income assessed by individual's yearly household income, education assessed by the highest level of education attained by individuals, employment status, having children at home.	Prevelence of adverse physical health	N/A	All ages	Odds ratio, standardised coefficient, prevalence	Multiple logistic and linear regression models.	County poverty rate and population density were not associated with adverse health outcomes. Association of individual income and unemployment were significant for a group of non-communicable diseases.	Confounding factors population density and SES go in different directions	Low response rate (51%)	The final regression models adjust for all variables simultaneosuly
